# Supplementary material for: Methyl 5,6-dimeth­oxy-1H-indole-2-carboxyl­ate
Source: Acta Crystallogr Sect E Struct Rep Online. 2009 Sep 5;65(Pt 10):o2353. doi: 10.1107/S1600536809034667 (PMC2970210; doi:10.1107/S1600536809034667)
Supplement: Supplementary file 2 [file e-65-o2353-Isup2.hkl]

#
# h,k,l, Fc-squared, Fo-squared, sigma(Fo-squared) and status flag
#
data_I
_shelx_title ' bmym1x2 in P b c a'
_shelx_refln_list_code          4
_shelx_F_calc_maximum      207.88
_exptl_crystal_F_000       992.00
_reflns_d_resolution_high  0.8350
 
loop_
 _symmetry_equiv_pos_as_xyz
 'x, y, z'
 '-x+1/2, -y, z+1/2'
 'x+1/2, -y+1/2, -z'
 '-x, y+1/2, -z+1/2'
 '-x, -y, -z'
 'x-1/2, y, -z-1/2'
 '-x-1/2, y-1/2, z'
 'x, -y-1/2, z-1/2'
 
_cell_length_a    17.0768
_cell_length_b     7.7232
_cell_length_c    17.6779
_cell_angle_alpha  90.000
_cell_angle_beta   90.000
_cell_angle_gamma  90.000
 
_shelx_F_squared_multiplier     1.000
 
loop_
 _refln_index_h
 _refln_index_k
 _refln_index_l
 _refln_F_squared_calc
 _refln_F_squared_meas
 _refln_F_squared_sigma
 _refln_observed_status
   2   0   0    28827.38    32958.86    101.05 o
   4   0   0    28017.81    30577.05    208.00 o
   6   0   0     5456.52     4819.29     22.36 o
   8   0   0      414.07      374.41      4.31 o
  10   0   0      537.03      545.88     14.33 o
  12   0   0      151.04      159.75      3.79 o
  14   0   0      137.64      158.34      4.29 o
  16   0   0      817.08      817.58     14.00 o
  18   0   0      578.91      636.29      8.82 o
  20   0   0        3.25        9.35      4.71 o
   2   1   0      315.16      290.69      3.24 o
   4   1   0     3337.43     2745.03     14.50 o
   6   1   0     1502.26     1399.02     17.18 o
   8   1   0       12.25       15.23      4.69 o
  10   1   0     1316.41     1417.78     19.57 o
  12   1   0      493.09      485.19      5.77 o
  14   1   0       47.52       61.47      5.31 o
  16   1   0       93.96       92.30      4.69 o
  18   1   0       22.68       11.68      5.38 o
  20   1   0       86.41       80.93      3.53 o
   0   2   0     5321.00     4869.22     46.07 o
   2   2   0     3339.70     3113.04     22.18 o
   4   2   0      214.31      181.44      2.99 o
   6   2   0      881.78      925.45     15.78 o
   8   2   0     2638.31     2724.19     22.06 o
  10   2   0      212.86      237.31      4.04 o
  12   2   0        1.41       -1.39      6.08 o
  14   2   0       69.86       79.29      3.80 o
  16   2   0        0.38       -5.24      8.42 o
  18   2   0      263.05      277.01     15.21 o
   2   3   0        3.55        1.56      3.18 o
   4   3   0      405.69      493.50     11.86 o
   6   3   0      302.89      328.96      4.46 o
   8   3   0      211.88      233.98      3.95 o
  10   3   0       73.75       69.48      3.33 o
  12   3   0      188.67      217.31      4.79 o
  14   3   0      319.88      313.94      5.60 o
  16   3   0        3.47       -7.85      7.85 o
  18   3   0       37.63       35.29      3.59 o
   0   4   0     1923.64     1898.40     22.86 o
   2   4   0       61.40       70.58      5.53 o
   4   4   0      481.21      469.79      7.40 o
   6   4   0      216.06      202.12      6.47 o
   8   4   0      139.30      115.57      3.82 o
  10   4   0     1068.33     1177.20     15.26 o
  12   4   0       12.10        9.66      4.01 o
  14   4   0       28.18       32.82     14.32 o
  16   4   0       90.37      100.72      6.18 o
  18   4   0       10.05        9.71      5.86 o
   2   5   0     1062.19     1258.28     13.08 o
   4   5   0      107.00      122.20      8.57 o
   6   5   0      930.21      952.07     23.29 o
   8   5   0      300.25      280.69      5.53 o
  10   5   0     1714.92     1726.10     26.73 o
  12   5   0       29.98       21.45      7.95 o
  14   5   0       41.43       35.62      4.41 o
  16   5   0        8.50       -5.08      6.41 o
   0   6   0      608.25      614.36      8.83 o
   2   6   0       93.64       88.02      4.47 o
   4   6   0        8.67        6.45      8.60 o
   6   6   0      183.56      184.67      5.35 o
   8   6   0      684.89      663.38      7.88 o
  10   6   0       14.84       -8.42     15.73 o
  12   6   0        3.88       -1.60      9.23 o
  14   6   0       72.12       66.79      4.20 o
   2   7   0      250.36      248.19      6.04 o
   4   7   0       30.51       28.69      8.47 o
   6   7   0      105.07      112.66      5.74 o
   8   7   0       25.94       21.73      8.45 o
  10   7   0      320.65      316.54     12.59 o
  12   7   0       38.46       45.54      9.96 o
   0   8   0        0.12      -16.71     16.71 o
   2   8   0        0.36        1.69      9.76 o
   4   8   0       64.80       59.50     19.98 o
   6   8   0       31.03       39.42      5.83 o
   8   8   0       52.51       50.52      4.41 o
  10   8   0      324.37      314.69      5.65 o
   2   9   0        0.90       -8.54      9.75 o
   4   9   0       25.39       24.18      3.37 o
   1   1   1      494.62      468.95      6.59 o
   2   1   1     4927.59     4700.28     24.85 o
   3   1   1     4011.30     3516.64     45.36 o
   4   1   1        0.51       -2.48      2.48 o
   5   1   1       93.15       91.77      1.44 o
   6   1   1      181.73      187.11      1.81 o
   7   1   1     2402.57     2406.40     12.66 o
   8   1   1      900.72      953.32      6.82 o
   9   1   1        6.97        8.69      2.64 o
  10   1   1      142.13      142.95      2.82 o
  11   1   1     1221.03     1283.52     11.66 o
  12   1   1       58.85       55.56      2.30 o
  13   1   1      253.82      254.57      3.38 o
  14   1   1      281.41      288.86      3.74 o
  15   1   1        5.45        8.62      3.37 o
  16   1   1       14.48       17.32      6.92 o
  17   1   1      215.54      229.07      4.20 o
  18   1   1        7.76        1.61      5.23 o
  19   1   1        0.33        5.24      4.00 o
  20   1   1       16.88       15.97      2.23 o
   0   2   1     2375.67     2026.01     33.14 o
   1   2   1      460.27      447.76      4.52 o
   2   2   1     4462.92     4294.79     14.20 o
   3   2   1      110.99      124.52      1.60 o
   4   2   1     2653.91     2395.90     23.38 o
   5   2   1      344.25      370.40      3.09 o
   6   2   1        6.18        5.54      3.11 o
   7   2   1        1.58       -3.32      3.32 o
   8   2   1      796.33      756.95      6.17 o
   9   2   1      292.19      293.27      3.23 o
  10   2   1      282.65      283.83      3.18 o
  11   2   1      223.04      230.19      3.05 o
  12   2   1       58.21       54.17      2.31 o
  13   2   1      105.40      105.21      2.72 o
  14   2   1       54.84       47.74      2.55 o
  15   2   1       43.12       36.27      3.08 o
  16   2   1       32.15       30.40      2.84 o
  17   2   1      261.48      252.58      4.61 o
  18   2   1       30.45       28.31      2.72 o
  19   2   1       47.41       56.19      2.47 o
   1   3   1      950.64      900.46      6.81 o
   2   3   1      417.84      391.88      3.97 o
   3   3   1      371.09      342.97      3.37 o
   4   3   1       68.25       56.46      1.86 o
   5   3   1      596.62      632.48      7.75 o
   6   3   1      244.14      234.77      2.81 o
   7   3   1      279.01      299.48      3.38 o
   8   3   1        1.06       -0.29      3.06 o
   9   3   1     1194.20     1260.59     26.12 o
  10   3   1        8.87       10.46      3.41 o
  11   3   1      310.38      326.07      3.68 o
  12   3   1      103.25      104.14      3.18 o
  13   3   1      383.06      393.02      4.63 o
  14   3   1       26.24       21.34      2.79 o
  15   3   1       31.67       32.31      6.66 o
  16   3   1        1.18        1.43      5.28 o
  17   3   1        7.10        9.10      2.81 o
  18   3   1       13.57        8.84      3.85 o
  19   3   1      125.11      122.07      2.82 o
   0   4   1     1539.83     1664.52     15.15 o
   1   4   1     1023.27     1105.33     12.70 o
   2   4   1      210.47      223.39      3.39 o
   3   4   1     1812.26     1921.02     25.79 o
   4   4   1      374.44      361.98      4.12 o
   5   4   1      773.88      817.07      7.09 o
   6   4   1     1300.71     1211.07     10.95 o
   7   4   1       16.52        7.22      4.84 o
   8   4   1      470.80      485.42      5.34 o
   9   4   1       47.10       61.67      2.55 o
  10   4   1      602.99      573.81      6.60 o
  11   4   1       31.80       35.11      2.60 o
  12   4   1      113.08      109.55      3.06 o
  13   4   1        2.18       -8.09      8.09 o
  14   4   1       12.42        0.06      6.02 o
  15   4   1        0.52        5.84      3.15 o
  16   4   1        1.25        5.70      5.29 o
  17   4   1       61.01       62.45      2.79 o
  18   4   1        4.10        3.24      3.38 o
   1   5   1       66.31       79.00      2.65 o
   2   5   1        3.51        9.46      3.33 o
   3   5   1      209.87      231.29      3.30 o
   4   5   1      189.12      172.38      3.11 o
   5   5   1        0.30        3.01      4.16 o
   6   5   1       37.94       39.39      3.70 o
   7   5   1      451.53      450.34      5.08 o
   8   5   1       72.91       69.31      2.83 o
   9   5   1      834.40      846.85      6.99 o
  10   5   1      185.53      184.11      3.60 o
  11   5   1       84.47       71.28      2.96 o
  12   5   1       44.10       45.81      4.59 o
  13   5   1       46.29       42.51      9.18 o
  14   5   1        0.09       -5.57      5.57 o
  15   5   1        0.14       -5.13      5.13 o
  16   5   1        3.36       -2.11      4.47 o
  17   5   1        1.21       -3.00      3.69 o
   0   6   1       41.82       46.70      5.89 o
   1   6   1       43.97       49.02      2.97 o
   2   6   1       56.02       54.20      3.11 o
   3   6   1      190.59      186.95      3.85 o
   4   6   1       17.01       15.36      4.74 o
   5   6   1       13.08       13.21      4.86 o
   6   6   1       20.11       23.14      3.71 o
   7   6   1      385.62      385.00      4.59 o
   8   6   1      226.36      238.27      3.96 o
   9   6   1       57.26       57.23      3.68 o
  10   6   1      162.90      165.33      4.18 o
  11   6   1        0.47        2.48      6.44 o
  12   6   1       45.35       47.85      3.02 o
  13   6   1        0.33        2.29      6.44 o
  14   6   1       38.26       42.02      2.69 o
  15   6   1       57.21       59.68      2.53 o
   1   7   1      201.51      201.23      5.10 o
   2   7   1      307.03      293.20      4.41 o
   3   7   1      203.61      221.81      5.04 o
   4   7   1        2.24        3.64      5.50 o
   5   7   1       20.56       17.91      4.53 o
   6   7   1       93.55       86.53      3.87 o
   7   7   1       12.67        9.18      4.29 o
   8   7   1        0.07        3.19      5.78 o
   9   7   1      206.27      219.17      4.23 o
  10   7   1       33.73       32.52      5.12 o
  11   7   1       20.33       13.22      3.59 o
  12   7   1       50.33       52.58      2.79 o
  13   7   1       18.91       11.37      4.08 o
   0   8   1      142.54      128.71      5.69 o
   1   8   1      166.03      169.69      4.28 o
   2   8   1       55.17       55.36      3.56 o
   3   8   1      194.58      192.31      4.36 o
   4   8   1        9.05       11.44      3.98 o
   5   8   1        1.06        2.78      6.63 o
   6   8   1        7.43        8.36      3.85 o
   7   8   1        1.86        4.48      3.54 o
   8   8   1        7.51       -0.78      4.15 o
   9   8   1       21.72       17.13      4.97 o
  10   8   1        0.65        5.25      4.14 o
   1   9   1       19.36       11.57      4.60 o
   2   9   1        0.45       -2.72      4.87 o
   3   9   1       11.76        4.95      3.76 o
   4   9   1        4.44        4.68      4.62 o
   0   0   2    19337.46    20646.54    200.65 o
   1   0   2      229.48      157.37      1.34 o
   2   0   2       35.89       49.37      5.36 o
   3   0   2     2263.32     2125.19     11.71 o
   4   0   2    20719.01    22058.58    136.82 o
   5   0   2     2998.93     2803.71     42.10 o
   6   0   2     3062.39     2952.63     19.71 o
   7   0   2        0.32       -0.25      2.70 o
   8   0   2       22.02       21.46      1.52 o
   9   0   2     2696.09     2573.76     20.97 o
  10   0   2      973.00      953.14      7.30 o
  11   0   2     2605.15     2549.05     17.67 o
  12   0   2      216.05      217.91      2.95 o
  13   0   2      219.73      211.45      3.37 o
  14   0   2      132.03      142.01      4.15 o
  15   0   2        3.21        4.35      3.66 o
  16   0   2        8.48        4.65      4.13 o
  17   0   2      124.72      125.45      3.48 o
  18   0   2        4.65       -2.25      4.83 o
  19   0   2       48.93       47.81      2.62 o
  20   0   2        1.32        0.87      3.52 o
   1   1   2    14758.79    15230.88    121.92 o
   2   1   2     6137.43     5632.94     52.43 o
   3   1   2     7612.31     7417.63     52.87 o
   4   1   2     1457.35     1422.11     17.67 o
   5   1   2      454.00      379.95      3.19 o
   6   1   2       24.32       21.62      3.03 o
   7   1   2     4309.15     4266.34     35.85 o
   8   1   2       94.18       96.60      1.85 o
   9   1   2     1714.87     1810.18     13.24 o
  10   1   2      150.33      140.65      2.33 o
  11   1   2        0.05        2.77      2.84 o
  12   1   2        8.77        4.43      4.30 o
  13   1   2      359.79      367.81      3.88 o
  14   1   2       46.36       43.72      2.37 o
  15   1   2       57.84       60.69      2.58 o
  16   1   2       16.09       20.75      5.55 o
  17   1   2      102.19       98.91      3.27 o
  18   1   2       92.54       93.92      3.42 o
  19   1   2      114.46      119.73      3.12 o
  20   1   2       94.33       91.59      2.98 o
   0   2   2      367.43      328.93      4.35 o
   1   2   2     1430.82     1270.12     14.76 o
   2   2   2      225.55      257.49      2.12 o
   3   2   2     3382.37     3130.96     24.85 o
   4   2   2      237.04      230.41      2.14 o
   5   2   2       82.85       79.16      1.72 o
   6   2   2      449.58      416.84      5.55 o
   7   2   2      507.09      514.64      4.05 o
   8   2   2     1507.73     1556.95     17.97 o
   9   2   2      149.41      157.51      2.70 o
  10   2   2      297.39      287.22      5.07 o
  11   2   2      290.47      315.56      4.28 o
  12   2   2       40.85       33.45      2.24 o
  13   2   2        0.24        2.45      4.55 o
  14   2   2      222.07      233.44      3.57 o
  15   2   2       18.92       12.79      5.38 o
  16   2   2       21.47       26.37      2.68 o
  17   2   2       50.33       52.70      2.87 o
  18   2   2       99.09       99.00      4.03 o
  19   2   2       40.50       47.58      2.42 o
   1   3   2       88.95      102.32      2.41 o
   2   3   2      133.38      134.86      3.23 o
   3   3   2     5627.48     5704.86     50.43 o
   4   3   2     2375.89     2298.20     13.17 o
   5   3   2      180.64      196.11      2.37 o
   6   3   2      725.38      737.60      8.98 o
   7   3   2       96.71      100.50      2.16 o
   8   3   2        7.55        1.43      4.11 o
   9   3   2      510.18      490.27      4.04 o
  10   3   2       39.92       37.26      2.84 o
  11   3   2      112.92      123.71      2.82 o
  12   3   2       77.25       81.98      2.75 o
  13   3   2      229.35      217.70      3.52 o
  14   3   2       35.27       36.87      2.41 o
  15   3   2       54.78       62.33      3.05 o
  16   3   2       11.92       11.39      4.43 o
  17   3   2        8.60        6.56      5.04 o
  18   3   2        7.88        9.56      2.69 o
  19   3   2       16.88       13.09      2.98 o
   0   4   2      691.61      695.91     10.95 o
   1   4   2       24.54       29.86      2.16 o
   2   4   2      463.74      523.53      4.31 o
   3   4   2     1086.01     1149.36     13.30 o
   4   4   2       90.85       84.28      2.25 o
   5   4   2      242.22      237.78      2.91 o
   6   4   2      729.59      765.47      6.31 o
   7   4   2      268.17      263.41      3.24 o
   8   4   2        7.32        3.68      3.13 o
   9   4   2      107.73      103.37      2.79 o
  10   4   2        1.63        1.37      5.07 o
  11   4   2        0.23        3.07      5.11 o
  12   4   2      611.42      628.72      5.56 o
  13   4   2      288.30      271.84      4.77 o
  14   4   2       95.86      102.13      4.09 o
  15   4   2       22.24       15.01      4.70 o
  16   4   2      176.35      176.63      4.06 o
  17   4   2        0.54        0.36      3.34 o
  18   4   2       10.48       10.45      4.87 o
   1   5   2     1047.50     1078.38     10.07 o
   2   5   2      229.52      251.90      3.35 o
   3   5   2      225.78      222.53      4.23 o
   4   5   2        2.06        5.60      5.27 o
   5   5   2       80.06       80.41      2.73 o
   6   5   2       77.15       84.26      2.83 o
   7   5   2      107.04      106.19      3.02 o
   8   5   2        6.26        4.48      4.43 o
   9   5   2       18.72       15.31      3.52 o
  10   5   2       89.15       82.87      3.11 o
  11   5   2      284.11      272.95      4.87 o
  12   5   2        1.58        6.50      5.94 o
  13   5   2       55.32       57.83      3.15 o
  14   5   2       63.74       65.97      2.98 o
  15   5   2        3.49        1.39      4.83 o
  16   5   2        6.51        6.90      2.69 o
  17   5   2       34.95       38.61      2.32 o
   0   6   2       42.30       55.91      4.61 o
   1   6   2      389.12      383.27      4.50 o
   2   6   2      181.32      179.61      3.65 o
   3   6   2      106.50      112.01      3.33 o
   4   6   2       24.40       19.58      4.98 o
   5   6   2      447.11      446.08      5.50 o
   6   6   2      112.58      117.35      3.45 o
   7   6   2       52.41       51.06      3.08 o
   8   6   2        0.19        3.23      4.58 o
   9   6   2       11.58       11.93      7.09 o
  10   6   2       39.23       38.56      3.29 o
  11   6   2        4.33       -2.30      6.06 o
  12   6   2        0.00       -1.22      7.80 o
  13   6   2        5.65        8.45      4.05 o
  14   6   2        1.07       -0.80      4.64 o
  15   6   2        9.21        7.59      3.10 o
   1   7   2       62.00       62.99      3.36 o
   2   7   2        8.02       13.05      8.19 o
   3   7   2       38.78       35.84      6.77 o
   4   7   2       45.29       45.78      6.33 o
   5   7   2        2.10       -1.71      7.49 o
   6   7   2       27.52       16.20      4.46 o
   7   7   2        0.17       -2.23      7.04 o
   8   7   2       23.91       24.93      4.48 o
   9   7   2       24.01       24.08      5.39 o
  10   7   2       87.44       93.71      3.71 o
  11   7   2       78.68       79.14      3.22 o
  12   7   2       17.47       20.99      2.43 o
  13   7   2        8.42        6.97      3.06 o
   0   8   2      102.22       89.39      5.44 o
   1   8   2       26.24       25.50      5.78 o
   2   8   2        4.30        5.89      6.84 o
   3   8   2       97.05      101.12      3.74 o
   4   8   2        0.15       -4.32      4.53 o
   5   8   2        1.62       -2.73      8.56 o
   6   8   2       55.51       57.07      3.48 o
   7   8   2        4.89       11.05      5.65 o
   8   8   2        0.02       -0.59      5.12 o
   9   8   2        0.47        1.25      4.63 o
  10   8   2       18.29       10.96      3.58 o
   1   9   2       25.74       20.07      3.17 o
   2   9   2       18.14       17.54      5.54 o
   3   9   2       41.65       37.05      2.88 o
   4   9   2        4.01        9.50      2.73 o
   1   1   3     1839.43     1714.09     15.16 o
   2   1   3    11506.07    10985.60     67.71 o
   3   1   3    43212.64    49833.87    627.09 o
   4   1   3    21977.58    22798.06    298.29 o
   5   1   3        1.81       -2.78      2.78 o
   6   1   3      226.36      230.76      2.56 o
   7   1   3     1087.88     1136.09     15.64 o
   8   1   3       68.06       67.83      1.77 o
   9   1   3      657.13      606.65      5.28 o
  10   1   3       12.04       14.08      2.93 o
  11   1   3       24.16       20.05      2.03 o
  12   1   3      248.01      249.00      3.23 o
  13   1   3       13.70       19.19      3.29 o
  14   1   3       26.37       22.00      4.21 o
  15   1   3       48.03       45.33      4.83 o
  16   1   3        1.93        3.24      3.80 o
  17   1   3       61.70       69.66      3.46 o
  18   1   3       10.25        2.58      5.23 o
  19   1   3       34.64       34.30      2.42 o
  20   1   3       31.96       33.94      2.02 o
   0   2   3     6482.53     5863.54     42.52 o
   1   2   3      139.90      131.67      2.12 o
   2   2   3     1169.16     1118.48     11.30 o
   3   2   3        7.77        9.09      1.53 o
   4   2   3      151.19      175.81      2.04 o
   5   2   3      475.50      454.72      3.59 o
   6   2   3        6.50       18.49      1.80 o
   7   2   3     1252.63     1428.10     15.12 o
   8   2   3       67.30       68.58      2.24 o
   9   2   3       18.36       17.67      1.83 o
  10   2   3      480.56      471.47      4.84 o
  11   2   3      313.85      328.78      3.51 o
  12   2   3      124.45      131.59      2.81 o
  13   2   3       87.27       74.95      2.63 o
  14   2   3       86.61       89.05      2.83 o
  15   2   3        5.23       10.76      2.86 o
  16   2   3      419.62      419.62      7.65 o
  17   2   3       59.32       56.23      2.82 o
  18   2   3       14.16       14.75      4.94 o
  19   2   3        4.26        0.25      4.01 o
   1   3   3     1016.84      963.03      9.56 o
   2   3   3       67.25       83.29      2.68 o
   3   3   3     1704.25     1659.32     11.14 o
   4   3   3      269.73      297.57      2.63 o
   5   3   3      350.26      313.76      4.09 o
   6   3   3        0.19       -3.63      3.81 o
   7   3   3       26.29       23.14      2.63 o
   8   3   3      132.71      143.93      4.15 o
   9   3   3      177.02      185.06      3.83 o
  10   3   3      236.78      250.04      3.51 o
  11   3   3      102.89      119.46      2.80 o
  12   3   3        4.61        5.73      3.93 o
  13   3   3       99.60       97.97      2.94 o
  14   3   3       63.27       73.11      3.38 o
  15   3   3       24.03       24.83      4.40 o
  16   3   3       75.70       69.13      3.09 o
  17   3   3      101.41       89.93      3.41 o
  18   3   3       35.29       37.29      2.43 o
  19   3   3        0.85       -2.00      3.36 o
   0   4   3     1799.82     1846.67     16.36 o
   1   4   3      386.79      432.71      3.69 o
   2   4   3      559.53      532.75      4.56 o
   3   4   3      350.74      395.30      3.28 o
   4   4   3      542.94      543.33      5.78 o
   5   4   3      288.75      309.06      3.23 o
   6   4   3      359.65      332.95      3.40 o
   7   4   3       69.07       69.38      2.44 o
   8   4   3        0.27       -3.67      5.27 o
   9   4   3       36.10       35.95      2.45 o
  10   4   3        6.26        4.43      5.23 o
  11   4   3       91.11       84.42      2.86 o
  12   4   3       72.66       79.59      2.88 o
  13   4   3      191.31      182.34      5.11 o
  14   4   3      264.57      281.36      4.65 o
  15   4   3       59.48       59.23      2.99 o
  16   4   3        2.11       -0.53      4.95 o
  17   4   3        5.11        4.53      4.36 o
  18   4   3        1.15       -1.33      3.57 o
   1   5   3      961.20      986.82     12.14 o
   2   5   3       16.01       15.31      3.03 o
   3   5   3       62.04       61.51      2.62 o
   4   5   3      302.36      284.90      3.56 o
   5   5   3       29.28       22.76      3.37 o
   6   5   3      802.11      792.49      8.03 o
   7   5   3      116.30      124.03      3.12 o
   8   5   3      230.11      243.20      3.76 o
   9   5   3       43.77       48.70      2.82 o
  10   5   3      119.12      110.49      3.16 o
  11   5   3      278.07      291.44      4.87 o
  12   5   3      141.90      136.29      3.82 o
  13   5   3       65.25       68.70      3.24 o
  14   5   3        7.73       12.98      3.30 o
  15   5   3        0.86        0.52      4.89 o
  16   5   3        6.87        6.64      3.24 o
   0   6   3       92.40       83.64      6.04 o
   1   6   3        1.43       -4.73      4.73 o
   2   6   3      112.35      111.89      3.35 o
   3   6   3        3.19        8.47      4.76 o
   4   6   3       56.52       58.29      3.26 o
   5   6   3      449.46      459.93      4.88 o
   6   6   3     1368.92     1389.22     11.86 o
   7   6   3      503.24      498.34      6.25 o
   8   6   3      176.68      167.74      4.47 o
   9   6   3       72.30       80.75      3.65 o
  10   6   3       11.72       17.76      7.11 o
  11   6   3       64.08       65.59      3.28 o
  12   6   3        5.10        7.09      4.19 o
  13   6   3        2.17        1.69      5.82 o
  14   6   3       27.21       28.25      2.50 o
  15   6   3        6.65        7.96      1.94 o
   1   7   3      512.38      493.36      6.31 o
   2   7   3      235.83      233.53      5.14 o
   3   7   3        0.01        2.24      5.50 o
   4   7   3       45.99       51.66      3.85 o
   5   7   3      113.61      113.84      4.13 o
   6   7   3      130.92      128.50      4.15 o
   7   7   3      122.39      122.57      4.84 o
   8   7   3       46.19       48.68      3.37 o
   9   7   3       61.11       70.92      3.23 o
  10   7   3       45.25       44.97      3.20 o
  11   7   3       35.78       34.76      2.77 o
  12   7   3       93.77       91.86      2.98 o
  13   7   3        1.32        6.15      4.31 o
   0   8   3        2.69       -7.64      9.82 o
   1   8   3        7.99        0.19      7.21 o
   2   8   3        5.82        0.49      4.98 o
   3   8   3        0.20        6.45      4.68 o
   4   8   3        1.43        0.75      6.48 o
   5   8   3        1.31       -0.22      6.09 o
   6   8   3        6.86       -2.45      5.99 o
   7   8   3       18.87       13.19      4.35 o
   8   8   3        4.59        2.04      4.89 o
   9   8   3        1.65       -3.41      4.51 o
   1   9   3       32.58       34.45      2.61 o
   2   9   3       10.93       11.88      3.45 o
   3   9   3        0.17       -2.23      3.34 o
   0   0   4     7617.15     7116.97     45.09 o
   1   0   4     1605.36     1404.37     15.98 o
   2   0   4     1034.89      865.40      8.02 o
   3   0   4     1032.68      943.40      6.67 o
   4   0   4      291.47      213.31      2.82 o
   5   0   4      324.93      334.69      3.28 o
   6   0   4      670.36      551.05      9.14 o
   7   0   4     3415.50     2967.83     14.83 o
   8   0   4       59.30       62.57      1.71 o
   9   0   4      178.46      170.92      3.11 o
  10   0   4     1821.22     1759.45     25.21 o
  11   0   4     1157.00     1177.95     11.38 o
  12   0   4       27.95       28.68      2.01 o
  13   0   4       12.96       12.96      2.67 o
  14   0   4     1359.98     1396.26     11.69 o
  15   0   4        1.48        1.08      4.13 o
  16   0   4        8.94       -5.75      6.01 o
  17   0   4       13.63       13.21      2.88 o
  18   0   4        7.04        6.78      4.93 o
  19   0   4        3.70       -1.12      4.48 o
  20   0   4       48.41       51.79      2.08 o
   1   1   4     2650.81     2368.30     14.21 o
   2   1   4    14174.43    14049.18     62.21 o
   3   1   4    17823.70    17996.97    151.08 o
   4   1   4     8712.02     8623.16     74.56 o
   5   1   4     1050.05      989.93      8.32 o
   6   1   4        0.04       18.11      8.02 o
   7   1   4      430.33      431.29      3.69 o
   8   1   4      148.33      150.56      2.15 o
   9   1   4       33.53       53.45      1.78 o
  10   1   4      120.52      113.31      2.29 o
  11   1   4        7.50        5.02      4.29 o
  12   1   4      130.00      143.85      3.30 o
  13   1   4      183.17      186.94      3.17 o
  14   1   4      809.91      782.21     10.07 o
  15   1   4      488.04      496.16      4.72 o
  16   1   4      246.78      270.77      4.95 o
  17   1   4       73.82       76.19      4.39 o
  18   1   4        0.74        7.65      4.41 o
  19   1   4       33.80       33.85      2.30 o
   0   2   4     8504.21     8540.61    150.76 o
   1   2   4      609.66      547.18      4.10 o
   2   2   4     1195.16     1191.49      8.21 o
   3   2   4      300.00      288.16      3.00 o
   4   2   4     1554.06     1573.06     24.23 o
   5   2   4     1561.92     1539.91     27.06 o
   6   2   4      247.41      226.76      2.33 o
   7   2   4      137.10      147.53      2.40 o
   8   2   4     2370.21     2423.30     18.04 o
   9   2   4      339.06      361.95      3.90 o
  10   2   4        7.61        8.57      2.68 o
  11   2   4      237.94      224.89      3.57 o
  12   2   4      108.96      120.18      2.77 o
  13   2   4      118.53      128.74      2.96 o
  14   2   4       31.75       35.11      2.40 o
  15   2   4        0.06       -0.53      4.11 o
  16   2   4        3.81        2.27      4.23 o
  17   2   4       29.83       28.46      3.13 o
  18   2   4        4.97        6.11      4.40 o
  19   2   4       16.06       12.68      3.56 o
   1   3   4      637.86      675.29      5.33 o
   2   3   4      107.23      110.01      2.00 o
   3   3   4      325.68      324.03      2.71 o
   4   3   4      306.61      296.05      3.40 o
   5   3   4     2326.37     2495.80     17.91 o
   6   3   4      394.29      401.00      3.29 o
   7   3   4     1446.65     1512.26     13.74 o
   8   3   4        0.42       -2.85      4.65 o
   9   3   4       41.68       39.60      2.19 o
  10   3   4        0.37        2.69      4.60 o
  11   3   4       77.08       71.23      2.65 o
  12   3   4      167.96      173.74      3.26 o
  13   3   4       49.58       57.18      2.64 o
  14   3   4      158.89      154.26      3.87 o
  15   3   4       18.37       18.40      4.37 o
  16   3   4       32.96       35.14      2.66 o
  17   3   4       14.26       10.82      3.14 o
  18   3   4        4.40        2.21      4.27 o
   0   4   4     1049.19     1268.29     26.14 o
   1   4   4        1.46        4.35      4.28 o
   2   4   4       60.35       68.05      2.18 o
   3   4   4      119.93      127.36      3.80 o
   4   4   4      291.30      318.08      3.20 o
   5   4   4      118.22      126.44      2.59 o
   6   4   4       46.20       55.46      2.36 o
   7   4   4        1.72        2.83      4.66 o
   8   4   4      237.92      244.04      3.37 o
   9   4   4       96.30       91.20      3.30 o
  10   4   4        9.53       16.70      5.91 o
  11   4   4      139.79      133.40      3.80 o
  12   4   4      431.16      426.77      4.53 o
  13   4   4        0.53        2.29      6.11 o
  14   4   4       19.40       17.31      3.60 o
  15   4   4       18.19       23.80      4.17 o
  16   4   4      102.71       99.82      3.28 o
  17   4   4        4.41        2.77      3.93 o
  18   4   4        6.81        6.11      2.60 o
   1   5   4       35.39       38.05      5.44 o
   2   5   4       28.75       35.64      2.47 o
   3   5   4        3.88       -0.45      4.37 o
   4   5   4       24.20       23.31      3.22 o
   5   5   4       15.97        8.84      3.59 o
   6   5   4       59.56       47.72      5.88 o
   7   5   4        0.45       -5.66      5.66 o
   8   5   4      155.76      174.51      3.65 o
   9   5   4      300.75      298.42      4.16 o
  10   5   4      155.72      152.91      3.75 o
  11   5   4       14.48       12.17      4.68 o
  12   5   4       71.90       75.18      3.49 o
  13   5   4      251.03      269.92      4.52 o
  14   5   4       90.77       94.70      3.12 o
  15   5   4        0.49       -1.77      4.31 o
  16   5   4        7.43        9.94      2.84 o
   0   6   4       46.95       60.56      3.74 o
   1   6   4        0.07        1.93      4.74 o
   2   6   4       43.48       44.43      3.43 o
   3   6   4        3.85        0.49      6.18 o
   4   6   4        0.68       -6.28      6.28 o
   5   6   4       29.81       44.07      5.00 o
   6   6   4      166.06      181.86      3.82 o
   7   6   4      149.09      145.90      4.30 o
   8   6   4        7.50        8.22      4.27 o
   9   6   4        2.15        6.31      6.91 o
  10   6   4       14.04        8.94      4.78 o
  11   6   4       33.40       23.51      3.80 o
  12   6   4        8.87        9.94      3.24 o
  13   6   4        3.04        1.69      3.76 o
  14   6   4        5.94        2.73      3.57 o
  15   6   4        4.50        2.17      3.03 o
   1   7   4        4.63       -3.10      8.03 o
   2   7   4        2.82       -1.81      7.84 o
   3   7   4        0.70        4.45      7.60 o
   4   7   4      351.82      350.32      5.50 o
   5   7   4       26.72       31.16      3.44 o
   6   7   4      277.64      265.15      4.90 o
   7   7   4      188.94      203.51      4.37 o
   8   7   4       94.52       95.82      3.57 o
   9   7   4       77.36       77.44      3.27 o
  10   7   4       10.63        4.64      4.45 o
  11   7   4        1.72       -0.71      5.26 o
  12   7   4        2.60        4.93      3.23 o
   0   8   4      198.73      188.46      6.53 o
   1   8   4        3.01       11.08      4.63 o
   2   8   4        0.94        0.25      6.58 o
   3   8   4       60.03       57.25      4.02 o
   4   8   4       13.53        0.26      6.72 o
   5   8   4       39.55       32.50      3.35 o
   6   8   4        0.30        3.49      4.27 o
   7   8   4        0.31       -5.34      5.34 o
   8   8   4       19.01       23.47      4.38 o
   9   8   4        3.69        1.50      3.89 o
   1   9   4        0.50        1.29      4.25 o
   2   9   4       42.46       44.27      3.01 o
   1   1   5     2987.08     2695.01     32.99 o
   2   1   5     1084.66     1037.55     11.15 o
   3   1   5     2297.29     2145.31     10.78 o
   4   1   5      302.58      259.49      2.05 o
   5   1   5     1745.37     1817.30     19.43 o
   6   1   5     3790.51     3698.93     21.11 o
   7   1   5       64.26       57.84      1.73 o
   8   1   5     2451.55     2334.90     15.23 o
   9   1   5       43.89       48.54      2.41 o
  10   1   5      309.33      314.70      4.47 o
  11   1   5        2.83        8.45      4.48 o
  12   1   5       79.48       79.26      3.71 o
  13   1   5        0.15        4.28      3.54 o
  14   1   5      244.36      246.43      4.75 o
  15   1   5      315.96      314.32      4.84 o
  16   1   5      281.44      299.35      4.98 o
  17   1   5      122.48      122.19      3.27 o
  18   1   5      131.70      127.50      3.35 o
  19   1   5        0.81        3.14      2.80 o
   0   2   5     9656.06     9377.00     78.39 o
   1   2   5      508.65      527.18      8.27 o
   2   2   5     1698.36     1618.65     10.31 o
   3   2   5       53.26       47.02      1.94 o
   4   2   5     2349.74     2242.62     21.44 o
   5   2   5     1860.53     1870.37     25.53 o
   6   2   5     3226.52     3223.40     46.54 o
   7   2   5      193.09      190.80      2.41 o
   8   2   5       47.84       57.70      1.95 o
   9   2   5        8.12        9.37      2.66 o
  10   2   5      398.56      407.92      3.70 o
  11   2   5       15.71       14.29      3.37 o
  12   2   5      132.54      125.53      2.88 o
  13   2   5        1.98        2.95      3.57 o
  14   2   5       16.27       17.33      3.31 o
  15   2   5      147.45      149.58      3.74 o
  16   2   5       74.70       74.58      3.04 o
  17   2   5      139.58      141.93      3.83 o
  18   2   5        0.46        0.68      4.41 o
  19   2   5        0.08       -1.16      3.65 o
   1   3   5      107.25      127.72      2.87 o
   2   3   5      105.76       87.95      1.97 o
   3   3   5     1807.35     1851.41     12.67 o
   4   3   5        4.55        4.85      3.85 o
   5   3   5     2247.80     2414.21     37.52 o
   6   3   5      741.93      731.37      6.12 o
   7   3   5      788.94      837.60      7.04 o
   8   3   5        8.65       10.53      6.29 o
   9   3   5      102.85      100.57      3.21 o
  10   3   5      218.55      204.64      4.07 o
  11   3   5       98.92       93.92      4.05 o
  12   3   5        4.32        1.50      5.19 o
  13   3   5      192.50      186.70      3.43 o
  14   3   5        3.22        4.09      5.88 o
  15   3   5        4.36        4.67      4.15 o
  16   3   5       33.92       33.92      4.16 o
  17   3   5       24.97       24.72      2.52 o
  18   3   5       13.41       12.31      2.36 o
   0   4   5      365.13      291.32      4.63 o
   1   4   5       52.54       55.91      2.34 o
   2   4   5        0.00        1.07      4.15 o
   3   4   5        0.40        1.93      3.30 o
   4   4   5       73.94       75.41      2.34 o
   5   4   5      267.32      273.02      3.47 o
   6   4   5       29.10       29.36      2.40 o
   7   4   5        0.00       -1.70      3.68 o
   8   4   5      152.17      154.65      3.63 o
   9   4   5      144.64      147.74      3.08 o
  10   4   5      142.37      127.00      3.57 o
  11   4   5        0.09       -6.23      6.28 o
  12   4   5       89.08       92.10      3.58 o
  13   4   5       14.78       13.61      4.40 o
  14   4   5       79.66       68.35      3.22 o
  15   4   5       32.93       33.32      2.86 o
  16   4   5        0.84        2.38      4.70 o
  17   4   5        0.91       -4.20      4.20 o
   1   5   5        0.31       -2.95      5.20 o
   2   5   5      155.33      152.22      3.19 o
   3   5   5      306.13      326.01      3.81 o
   4   5   5      119.83      119.47      3.24 o
   5   5   5      993.33      998.31     11.40 o
   6   5   5       40.55       44.03      2.72 o
   7   5   5      268.84      265.70      3.83 o
   8   5   5      280.41      268.67      4.77 o
   9   5   5        0.15        1.21      4.35 o
  10   5   5        5.31       13.77      6.57 o
  11   5   5       18.73       18.86      3.91 o
  12   5   5       18.81       24.06      3.33 o
  13   5   5       90.19       97.68      3.30 o
  14   5   5        2.62        1.60      5.10 o
  15   5   5       37.82       36.05      2.58 o
  16   5   5       83.45       85.15      2.62 o
   0   6   5      104.78      116.20      4.06 o
   1   6   5        0.08        6.88      4.59 o
   2   6   5      156.72      170.94      3.62 o
   3   6   5       23.28       15.44      5.18 o
   4   6   5      753.10      726.69      6.46 o
   5   6   5      624.49      628.77      5.42 o
   6   6   5       95.80      103.67      3.31 o
   7   6   5      686.59      700.11      8.65 o
   8   6   5      756.55      732.90      7.03 o
   9   6   5        0.25       -0.08      4.69 o
  10   6   5        8.76        9.01      6.62 o
  11   6   5       39.54       37.03      4.30 o
  12   6   5        6.07        7.34      5.49 o
  13   6   5        1.05        5.70      3.61 o
  14   6   5        0.99        2.23      4.16 o
   1   7   5        5.39        2.58      7.68 o
   2   7   5       73.00       62.65      4.40 o
   3   7   5       27.38        8.53     10.29 o
   4   7   5        6.50        3.02      5.30 o
   5   7   5       59.90       62.28     11.36 o
   6   7   5       15.77        5.92      7.23 o
   7   7   5        0.01       -4.42      5.48 o
   8   7   5       44.74       47.19      3.10 o
   9   7   5        5.36        5.27      6.07 o
  10   7   5        2.90        4.33      5.15 o
  11   7   5       26.34       23.89      2.60 o
  12   7   5       20.06       17.42      3.32 o
   0   8   5      134.67      116.18      5.23 o
   1   8   5        6.52        1.47      6.71 o
   2   8   5        5.07       -6.70      6.70 o
   3   8   5        5.36        8.17      6.39 o
   4   8   5       33.78       30.27      4.07 o
   5   8   5        4.08        0.36      5.72 o
   6   8   5        0.57        2.25      5.28 o
   7   8   5        2.99        1.14      5.17 o
   8   8   5       19.75       14.49      2.62 o
   9   8   5        1.82        0.86      3.46 o
   0   0   6        3.93        1.11      2.14 o
   1   0   6     2997.42     2745.18     33.17 o
   2   0   6     1117.97     1111.09      7.85 o
   3   0   6      393.29      404.47      5.82 o
   4   0   6       20.96       66.44     13.14 o
   5   0   6      194.75      209.77      2.75 o
   6   0   6     4987.98     4751.19     71.38 o
   7   0   6      451.78      538.22      5.18 o
   8   0   6      332.85      326.41      2.90 o
   9   0   6        7.96       20.56      3.19 o
  10   0   6      170.63      176.86      2.68 o
  11   0   6     1821.70     1818.68     11.60 o
  12   0   6        0.71        0.02      4.42 o
  13   0   6      229.93      237.54      3.47 o
  14   0   6       13.62       10.93      2.83 o
  15   0   6      431.98      434.26      5.40 o
  16   0   6       46.58       43.06      2.79 o
  17   0   6      232.53      221.58      3.83 o
  18   0   6        0.07       -1.55      3.19 o
  19   0   6        7.67        6.01      3.37 o
   1   1   6       19.11       21.14      3.56 o
   2   1   6       42.70       38.63      1.33 o
   3   1   6      407.05      366.34      3.05 o
   4   1   6       22.33       26.96      1.40 o
   5   1   6     1843.54     1798.23     11.57 o
   6   1   6       19.90       21.39      1.89 o
   7   1   6     2879.63     3000.78     20.87 o
   8   1   6       22.29       11.12      2.85 o
   9   1   6      369.05      386.09      4.49 o
  10   1   6      363.94      356.82      4.36 o
  11   1   6      120.26      136.77      2.72 o
  12   1   6       26.44       30.00      2.20 o
  13   1   6      516.49      514.89      7.75 o
  14   1   6       26.91       18.65      5.41 o
  15   1   6        4.89        7.66      5.48 o
  16   1   6        4.51        7.53      5.16 o
  17   1   6      106.51      111.39      3.16 o
  18   1   6        4.94        8.39      2.44 o
  19   1   6       27.34       26.92      3.45 o
   0   2   6     4337.42     4159.39     62.90 o
   1   2   6       90.32      100.99      2.35 o
   2   2   6     3480.54     3330.57     36.87 o
   3   2   6      607.72      561.43      4.73 o
   4   2   6      816.20      880.62      8.61 o
   5   2   6     2270.44     2434.25     17.40 o
   6   2   6      381.70      282.23      2.72 o
   7   2   6     3645.78     3783.42     35.98 o
   8   2   6      490.41      502.23      4.53 o
   9   2   6        9.24       10.67      2.77 o
  10   2   6       13.83       27.92      5.62 o
  11   2   6       39.75       39.88      4.79 o
  12   2   6        5.46        7.08      3.13 o
  13   2   6       48.17       52.59      2.45 o
  14   2   6       53.53       59.68      5.09 o
  15   2   6      129.74      127.25      6.53 o
  16   2   6       48.82       49.24      2.76 o
  17   2   6       47.49       55.50      2.97 o
  18   2   6       14.36       10.16      2.61 o
  19   2   6       16.60       19.33      3.22 o
   1   3   6     1033.69     1127.33     10.65 o
   2   3   6      455.89      487.94      4.93 o
   3   3   6     1015.16     1043.98      8.14 o
   4   3   6     1672.29     1748.76     13.23 o
   5   3   6       71.17       72.39      2.11 o
   6   3   6       99.80      122.21      2.40 o
   7   3   6        5.95        9.38      3.28 o
   8   3   6        8.38        6.63      4.37 o
   9   3   6       76.38       78.32      2.75 o
  10   3   6      350.56      356.64      3.88 o
  11   3   6      173.09      168.13      3.19 o
  12   3   6        7.71        3.61      4.95 o
  13   3   6      189.07      184.28      4.15 o
  14   3   6      196.68      201.57      5.84 o
  15   3   6       29.08       25.87      7.03 o
  16   3   6      113.05      126.89      3.29 o
  17   3   6      179.25      176.40      4.99 o
  18   3   6        1.57        4.96      3.05 o
   0   4   6        1.69        8.18      3.63 o
   1   4   6       11.97       21.41      2.30 o
   2   4   6      178.13      171.43      3.28 o
   3   4   6       92.72       95.28      3.52 o
   4   4   6       35.09       30.27      2.21 o
   5   4   6       48.81       42.66      2.28 o
   6   4   6      142.43      133.65      2.90 o
   7   4   6       12.12        8.67      2.90 o
   8   4   6       44.45       54.06      3.80 o
   9   4   6      138.28      140.06      3.10 o
  10   4   6       83.35       97.48      2.95 o
  11   4   6        2.25        6.61      3.95 o
  12   4   6       11.35       18.76      3.73 o
  13   4   6      112.02      104.23      3.52 o
  14   4   6      104.69      108.86      3.46 o
  15   4   6       38.18       35.77      2.57 o
  16   4   6       35.26       35.62      2.56 o
  17   4   6       18.31       17.82      2.24 o
   1   5   6        0.23        6.33      5.24 o
   2   5   6      718.99      725.66      5.72 o
   3   5   6     1173.63     1126.55     11.15 o
   4   5   6      294.08      297.76      3.84 o
   5   5   6      242.80      260.52      5.08 o
   6   5   6       52.54       56.96      4.67 o
   7   5   6       26.48       33.28      3.40 o
   8   5   6        0.33       -2.10      5.64 o
   9   5   6      400.17      404.47      8.46 o
  10   5   6       61.69       71.78      4.18 o
  11   5   6       42.57       42.87      3.37 o
  12   5   6      163.53      167.56      3.85 o
  13   5   6       92.60       80.30      3.17 o
  14   5   6      126.31      121.96      3.56 o
  15   5   6        0.11        2.21      4.37 o
  16   5   6        0.20        2.51      2.63 o
   0   6   6       55.19       54.47      3.83 o
   1   6   6        0.12        1.20      6.15 o
   2   6   6       31.41       37.94      4.09 o
   3   6   6        1.07       -3.84      6.30 o
   4   6   6       36.25       22.67      3.82 o
   5   6   6       12.38       13.56      4.12 o
   6   6   6       21.45       22.92      3.74 o
   7   6   6        6.83        6.89      7.12 o
   8   6   6      143.74      142.36      4.05 o
   9   6   6       40.61       36.44      3.30 o
  10   6   6       17.53       16.33      3.68 o
  11   6   6       39.63       21.08      3.64 o
  12   6   6       31.70       35.57      3.90 o
  13   6   6        0.01       -4.71      4.71 o
  14   6   6        6.53        4.51      3.95 o
   1   7   6      140.06      137.06      4.22 o
   2   7   6       99.80      117.30      5.86 o
   3   7   6      524.11      500.52      6.05 o
   4   7   6       53.96       60.71      7.04 o
   5   7   6       19.15       14.42      5.01 o
   6   7   6        1.87        9.76      4.63 o
   7   7   6       19.04       13.44      3.71 o
   8   7   6        1.58       -1.43      5.76 o
   9   7   6        3.76        4.23      5.41 o
  10   7   6        0.37        2.34      4.48 o
  11   7   6        2.89        1.55      4.38 o
  12   7   6        9.57        7.59      2.90 o
   0   8   6       94.77       97.35      5.50 o
   1   8   6        2.48       -6.68      6.68 o
   2   8   6       15.79        1.39      6.48 o
   3   8   6        1.45       -3.39      6.21 o
   4   8   6       29.84       28.67      4.30 o
   5   8   6        4.99       -2.45      5.54 o
   6   8   6       27.66       28.31      3.20 o
   7   8   6        0.04       -2.23      4.88 o
   8   8   6        1.56        6.41      3.39 o
   1   1   7       57.68       68.92      1.96 o
   2   1   7      285.62      293.03      2.45 o
   3   1   7     1223.75     1205.07     10.35 o
   4   1   7      966.05      842.26      5.89 o
   5   1   7      769.20      755.48      6.55 o
   6   1   7        8.27        4.26      2.55 o
   7   1   7      149.42      146.66      2.63 o
   8   1   7        2.93        1.35      2.90 o
   9   1   7      104.64      108.89      2.32 o
  10   1   7      147.94      138.99      4.36 o
  11   1   7      138.50      161.47      2.90 o
  12   1   7       83.17       84.93      3.02 o
  13   1   7       89.35       94.73      2.76 o
  14   1   7      211.96      223.45      4.23 o
  15   1   7        5.80       -2.23      3.92 o
  16   1   7        2.55       -0.83      5.19 o
  17   1   7       14.24       17.10      4.27 o
  18   1   7       13.15       14.88      2.89 o
  19   1   7       12.00        8.48      2.23 o
   0   2   7     1429.27     1485.37     20.28 o
   1   2   7      194.82      224.96      3.88 o
   2   2   7      795.33      816.30      9.33 o
   3   2   7      220.99      234.91      2.42 o
   4   2   7       31.70       33.32      1.97 o
   5   2   7     2487.26     2416.22     31.72 o
   6   2   7     4664.90     4575.85     35.80 o
   7   2   7     3119.36     2986.99     26.38 o
   8   2   7      284.99      314.87      3.27 o
   9   2   7      726.37      768.27      6.95 o
  10   2   7       22.13       21.80      2.90 o
  11   2   7     1380.20     1305.45     12.91 o
  12   2   7      282.82      267.36      3.70 o
  13   2   7        1.84        2.63      4.69 o
  14   2   7        0.03       -6.13      6.13 o
  15   2   7       26.49       30.19      2.71 o
  16   2   7      109.97      117.63      3.22 o
  17   2   7       62.76       56.94      2.84 o
  18   2   7        6.40        4.84      2.50 o
   1   3   7     3680.29     3750.01     21.12 o
   2   3   7        0.17       -0.78      3.94 o
   3   3   7      107.55      123.64      2.28 o
   4   3   7      593.82      541.42      4.46 o
   5   3   7      139.13      146.85      2.55 o
   6   3   7      309.66      301.85      3.23 o
   7   3   7      383.73      399.59      3.70 o
   8   3   7        6.30       -1.99      4.69 o
   9   3   7       49.89       56.15      2.99 o
  10   3   7        0.43        1.54      4.85 o
  11   3   7       39.69       46.22      2.51 o
  12   3   7        3.42        0.57      3.78 o
  13   3   7       55.38       57.64      3.16 o
  14   3   7       40.86       46.30      3.28 o
  15   3   7      143.06      139.26      4.64 o
  16   3   7       21.75       23.52      2.89 o
  17   3   7       22.57       25.26      2.36 o
  18   3   7        0.69        3.05      3.38 o
   0   4   7      119.29      144.36      4.57 o
   1   4   7      566.11      581.49      4.65 o
   2   4   7      382.32      380.47      3.61 o
   3   4   7      230.82      235.55      3.16 o
   4   4   7      457.82      457.31      5.21 o
   5   4   7        1.39        3.33      3.67 o
   6   4   7        0.00        3.04      4.79 o
   7   4   7      361.81      378.75      5.09 o
   8   4   7       53.77       47.69      4.27 o
   9   4   7        4.33        6.40      4.11 o
  10   4   7      385.46      364.24      4.28 o
  11   4   7      162.74      168.56      3.69 o
  12   4   7       63.59       59.90      3.25 o
  13   4   7       32.38       35.46      4.64 o
  14   4   7      507.22      488.06      5.38 o
  15   4   7       16.74        7.06      4.96 o
  16   4   7       11.20       10.43      3.20 o
  17   4   7        0.01        2.33      3.47 o
   1   5   7       12.97       12.56      4.22 o
   2   5   7       50.08       55.35      6.58 o
   3   5   7      755.56      727.26      6.69 o
   4   5   7      212.97      198.82      3.49 o
   5   5   7      100.66       97.90      3.05 o
   6   5   7      145.79      141.25      3.37 o
   7   5   7       11.71        9.03      4.43 o
   8   5   7        5.20       -1.49      5.74 o
   9   5   7       34.68       41.07      3.30 o
  10   5   7       97.68       95.79      3.61 o
  11   5   7        0.59       -6.52      6.52 o
  12   5   7       42.06       45.82      6.28 o
  13   5   7        4.57        2.76      5.08 o
  14   5   7        4.01        2.23      4.82 o
  15   5   7        3.41        2.62      3.94 o
   0   6   7       10.45        2.86      7.98 o
   1   6   7        4.64       12.23      6.09 o
   2   6   7      225.84      233.79      3.94 o
   3   6   7        4.81        9.99      5.86 o
   4   6   7     1011.92     1015.18      8.27 o
   5   6   7      109.80      108.67      4.15 o
   6   6   7       55.44       63.29      3.60 o
   7   6   7       57.65       59.41      3.53 o
   8   6   7      224.31      208.91      4.45 o
   9   6   7       19.04        9.87      4.77 o
  10   6   7        4.55       -3.14      4.18 o
  11   6   7       33.40       38.44      3.09 o
  12   6   7        6.12        2.52      3.71 o
  13   6   7        0.03        4.02      4.28 o
  14   6   7        4.21        6.70      3.46 o
   1   7   7        9.79        3.87      9.37 o
   2   7   7       72.14       74.41      4.01 o
   3   7   7       81.41       87.57      3.78 o
   4   7   7      104.52      105.86      3.80 o
   5   7   7      173.88      165.97      5.00 o
   6   7   7        4.13        2.61      6.49 o
   7   7   7        6.89        3.39      4.25 o
   8   7   7        0.13       -3.12      5.63 o
   9   7   7       24.62       25.04      6.87 o
  10   7   7       10.04       11.30      3.20 o
  11   7   7        8.33       10.13      2.66 o
   0   8   7       59.05       68.04      4.71 o
   1   8   7       63.09       65.39      3.36 o
   2   8   7        0.17        6.48      5.73 o
   3   8   7       62.78       62.29      3.32 o
   4   8   7        7.68       -3.74      5.60 o
   5   8   7        0.80       -3.63      5.21 o
   6   8   7        0.42        7.12      3.23 o
   7   8   7       21.10       19.05      2.53 o
   0   0   8     1319.30     1210.14     11.52 o
   1   0   8      867.28      895.97      5.84 o
   2   0   8       64.75       72.96      1.65 o
   3   0   8     5875.11     5735.74     56.31 o
   4   0   8        2.84       -0.72      2.75 o
   5   0   8     1901.29     1844.38     15.24 o
   6   0   8      136.02      110.82      2.04 o
   7   0   8      266.18      301.20      3.26 o
   8   0   8      158.81      200.38      2.93 o
   9   0   8       10.88        4.54      2.98 o
  10   0   8      116.05      136.71      2.67 o
  11   0   8      322.09      315.08      6.55 o
  12   0   8     1661.54     1602.23     13.35 o
  13   0   8     2538.11     2545.83     25.49 o
  14   0   8      840.10      809.17      8.08 o
  15   0   8      168.86      167.32      3.75 o
  16   0   8       14.03       19.94      6.38 o
  17   0   8      104.35       99.43      3.17 o
  18   0   8        7.38       10.88      3.26 o
   1   1   8        0.01        1.06      2.01 o
   2   1   8       95.86      101.59      1.85 o
   3   1   8     3114.18     3175.63     34.63 o
   4   1   8       18.33       28.69      2.54 o
   5   1   8        1.20        2.22      3.26 o
   6   1   8      994.06      965.79      7.27 o
   7   1   8      760.90      766.66      6.16 o
   8   1   8      882.60      851.46      7.61 o
   9   1   8       91.71       98.96      2.40 o
  10   1   8      185.84      185.82      3.41 o
  11   1   8       50.58       56.34      4.09 o
  12   1   8      117.40      117.22      2.91 o
  13   1   8        5.57        6.66      4.84 o
  14   1   8       85.07       89.04      3.53 o
  15   1   8       77.76       71.41      3.16 o
  16   1   8       58.15       55.22      2.74 o
  17   1   8       49.82       49.51      2.66 o
  18   1   8        0.18        0.11      4.40 o
   0   2   8      973.74      937.88     13.35 o
   1   2   8      794.14      878.48      6.68 o
   2   2   8       39.64       47.89      1.75 o
   3   2   8     1889.75     1933.03     26.62 o
   4   2   8      561.84      518.13      4.08 o
   5   2   8       80.44       74.10      2.07 o
   6   2   8     2230.82     2198.01     19.32 o
   7   2   8     1443.48     1469.32     14.34 o
   8   2   8      553.04      559.74      4.64 o
   9   2   8        3.25        2.86      4.27 o
  10   2   8      117.97      106.80      2.75 o
  11   2   8      264.94      250.39      3.55 o
  12   2   8        0.96        0.19      5.30 o
  13   2   8        3.32        6.64      5.04 o
  14   2   8        1.32       -1.56      7.94 o
  15   2   8       47.53       48.35      2.71 o
  16   2   8        0.33        2.46      4.88 o
  17   2   8        0.11       -0.05      4.95 o
  18   2   8       27.44       28.98      2.00 o
   1   3   8     1030.95     1007.97     12.02 o
   2   3   8      124.85      125.02      2.53 o
   3   3   8       11.77       11.33      2.53 o
   4   3   8      430.47      517.57      4.22 o
   5   3   8      436.08      454.39      4.02 o
   6   3   8      229.45      237.51      4.25 o
   7   3   8       23.18       24.25      2.93 o
   8   3   8       81.24       87.40      2.66 o
   9   3   8      779.45      787.47      6.81 o
  10   3   8        0.65        0.90      5.54 o
  11   3   8        0.17       -4.38      4.92 o
  12   3   8       88.16       76.49      3.43 o
  13   3   8      156.26      140.37      4.60 o
  14   3   8      111.96      116.60      4.67 o
  15   3   8       63.53       61.63      2.80 o
  16   3   8        4.10        5.12      3.56 o
  17   3   8       21.13       17.53      4.02 o
   0   4   8      161.82      188.33      5.12 o
   1   4   8       13.55       14.43      2.79 o
   2   4   8       42.10       35.43      3.46 o
   3   4   8      343.22      364.29      4.85 o
   4   4   8       99.05      104.77      2.73 o
   5   4   8       53.72       60.11      2.51 o
   6   4   8       18.21       18.28      3.40 o
   7   4   8      155.81      156.48      3.15 o
   8   4   8      135.54      135.53      3.13 o
   9   4   8       45.21       47.88      2.90 o
  10   4   8      101.47       99.37      2.98 o
  11   4   8      188.79      206.02      4.37 o
  12   4   8       89.03       84.67      3.33 o
  13   4   8       13.22       11.10      3.39 o
  14   4   8      103.52       97.95      3.05 o
  15   4   8       27.65       30.73      2.51 o
  16   4   8        0.39        0.26      3.71 o
   1   5   8       25.68       20.77      3.20 o
   2   5   8      306.65      316.22      4.04 o
   3   5   8      497.40      497.35      7.14 o
   4   5   8      253.65      264.55      4.21 o
   5   5   8       85.27       81.58      3.02 o
   6   5   8       72.16       73.34      3.53 o
   7   5   8      205.61      193.97      3.80 o
   8   5   8       64.90       67.94      3.48 o
   9   5   8        6.46        3.60      6.51 o
  10   5   8        0.00        1.77      4.20 o
  11   5   8      127.59      117.55      3.64 o
  12   5   8        8.78        7.73      3.22 o
  13   5   8       15.96        9.15      4.13 o
  14   5   8        1.57        6.31      3.19 o
  15   5   8        6.05        0.44      3.75 o
   0   6   8       57.84       75.60      3.81 o
   1   6   8       10.51       13.64      4.75 o
   2   6   8       41.00       39.27      2.90 o
   3   6   8       63.99       61.05      3.28 o
   4   6   8      125.35      123.25      4.07 o
   5   6   8      265.39      243.20      5.01 o
   6   6   8       53.46       62.16      4.10 o
   7   6   8        2.23        4.59      4.67 o
   8   6   8       28.34       25.93      4.29 o
   9   6   8       23.43       30.96      2.79 o
  10   6   8       27.36       29.17      4.26 o
  11   6   8        5.53        9.06      3.90 o
  12   6   8        0.07        5.51      4.34 o
  13   6   8        1.12        2.92      3.99 o
   1   7   8        0.59       -1.14      6.83 o
   2   7   8       27.68       26.52      3.67 o
   3   7   8       82.95       89.68      3.60 o
   4   7   8       60.71       60.52      3.33 o
   5   7   8        3.08        0.77      6.11 o
   6   7   8        1.79        3.37      6.00 o
   7   7   8      125.49      114.37      3.71 o
   8   7   8       16.56       10.31      5.66 o
   9   7   8       41.69       40.34      2.78 o
  10   7   8       29.70       27.52      2.44 o
   0   8   8        2.27        2.33      4.70 o
   1   8   8       11.04        9.54      6.05 o
   2   8   8       48.71       50.06      5.04 o
   3   8   8       36.90       35.61      2.83 o
   4   8   8       12.43       10.83      3.30 o
   5   8   8       24.30       25.77      2.55 o
   6   8   8        4.29        9.10      3.33 o
   1   1   9       20.62       25.49      2.48 o
   2   1   9      706.90      627.71      5.40 o
   3   1   9      851.92      845.01      6.57 o
   4   1   9      604.44      583.31      4.67 o
   5   1   9        1.01       10.84      3.69 o
   6   1   9        3.22        5.50      3.70 o
   7   1   9      204.27      186.55      2.71 o
   8   1   9      229.77      221.13      4.87 o
   9   1   9      301.01      291.84      3.60 o
  10   1   9       13.24       11.60      2.99 o
  11   1   9       34.95       31.83      5.73 o
  12   1   9       13.90       11.84      3.90 o
  13   1   9       79.43       81.53      3.35 o
  14   1   9        0.68       -1.00      5.66 o
  15   1   9       17.90       10.32      4.01 o
  16   1   9        0.77       -0.83      3.21 o
  17   1   9        4.57        3.00      2.63 o
  18   1   9        6.76       14.21      3.81 o
   0   2   9     1294.94     1446.42     10.49 o
   1   2   9        2.77       -0.15      2.78 o
   2   2   9       69.82       89.60      2.00 o
   3   2   9      173.61      186.26      2.50 o
   4   2   9      178.36      159.62      2.46 o
   5   2   9       22.58       30.40      1.90 o
   6   2   9      125.93      140.12      2.55 o
   7   2   9      176.77      158.78      2.77 o
   8   2   9      157.36      168.57      4.07 o
   9   2   9       78.87       83.65      2.55 o
  10   2   9      722.55      716.23      5.88 o
  11   2   9        7.16        7.04      3.82 o
  12   2   9      179.65      185.20      3.30 o
  13   2   9        4.85        2.00      5.85 o
  14   2   9       10.36       12.84      3.63 o
  15   2   9        4.89        4.42      4.97 o
  16   2   9      157.85      165.74      3.70 o
  17   2   9        2.42       -3.78      6.04 o
   1   3   9       19.43       25.71      3.93 o
   2   3   9      190.82      224.28      2.88 o
   3   3   9       85.03       85.39      2.61 o
   4   3   9       44.12       48.57      2.21 o
   5   3   9       25.49       28.67      2.29 o
   6   3   9      346.03      364.30      3.75 o
   7   3   9       44.86       43.64      2.75 o
   8   3   9      139.52      142.08      3.01 o
   9   3   9      172.29      162.92      3.23 o
  10   3   9      286.65      289.43      3.89 o
  11   3   9      120.65      109.20      3.03 o
  12   3   9        0.01        7.66      4.05 o
  13   3   9      211.18      203.66      4.20 o
  14   3   9        0.09        1.33      5.43 o
  15   3   9        9.97       -0.89      4.93 o
  16   3   9       11.50       13.85      2.40 o
  17   3   9       56.83       52.17      2.59 o
   0   4   9       54.05       54.79      3.03 o
   1   4   9      214.62      230.11      3.30 o
   2   4   9      488.53      505.43      4.99 o
   3   4   9      113.17      111.17      2.86 o
   4   4   9      124.47      119.12      3.90 o
   5   4   9       47.17       43.42      3.05 o
   6   4   9        0.92        3.75      5.21 o
   7   4   9      164.24      158.82      3.80 o
   8   4   9     1133.83     1161.98     10.11 o
   9   4   9       45.51       33.12      4.99 o
  10   4   9      212.46      197.81      4.33 o
  11   4   9       95.92       90.74      3.39 o
  12   4   9       80.83       96.77      3.40 o
  13   4   9       18.56       15.58      3.95 o
  14   4   9        9.69        0.72      4.86 o
  15   4   9        0.67        2.73      4.23 o
  16   4   9        0.40       -1.07      2.72 o
   1   5   9      139.88      127.01      3.24 o
   2   5   9       46.06       43.01      4.20 o
   3   5   9       73.30       82.09      3.00 o
   4   5   9       24.61       33.51      4.50 o
   5   5   9      209.50      196.09      3.66 o
   6   5   9      374.11      376.04      4.35 o
   7   5   9       35.00       28.47      5.55 o
   8   5   9       64.95       66.12      3.44 o
   9   5   9      172.76      164.92      4.04 o
  10   5   9       51.64       46.82      5.87 o
  11   5   9        0.00        2.88      5.84 o
  12   5   9        2.17        0.89      4.88 o
  13   5   9        3.76        3.07      4.83 o
  14   5   9       16.26       15.90      2.21 o
   0   6   9      776.43      788.51     10.67 o
   1   6   9       14.23       12.89      5.08 o
   2   6   9      119.60      123.17      4.29 o
   3   6   9        0.80        4.75      5.03 o
   4   6   9       15.21        7.99      5.96 o
   5   6   9        2.40       -8.11      8.11 o
   6   6   9      120.08      112.81      3.67 o
   7   6   9       53.66       54.14      3.21 o
   8   6   9        2.12       -3.88      6.16 o
   9   6   9        0.01       -5.65      5.65 o
  10   6   9       14.03        2.23      4.34 o
  11   6   9        2.65        5.10      3.53 o
  12   6   9        7.01        9.55      3.95 o
   1   7   9       83.27       75.79      6.45 o
   2   7   9        2.65       -4.22      6.36 o
   3   7   9        9.12        3.32      6.24 o
   4   7   9       70.28       76.13      3.23 o
   5   7   9        9.33        8.74      5.93 o
   6   7   9       44.79       49.46      4.69 o
   7   7   9       25.22       24.74      3.14 o
   8   7   9        0.25        6.54      4.64 o
   9   7   9        1.27        2.18      4.28 o
  10   7   9        0.98       -0.22      3.88 o
   0   8   9       52.78       44.96      7.70 o
   1   8   9       24.27       28.16      3.53 o
   2   8   9       20.47       15.61      3.85 o
   3   8   9       23.15       22.50      2.75 o
   4   8   9        2.54        4.93      3.30 o
   5   8   9        3.16        0.06      4.20 o
   0   0  10      196.36      193.86      3.25 o
   1   0  10     1441.09     1447.66      8.53 o
   2   0  10     1186.01     1153.99     11.75 o
   3   0  10     2366.95     2397.02     18.56 o
   4   0  10     1903.77     1974.19     31.86 o
   5   0  10      539.87      547.73      6.45 o
   6   0  10       44.93       45.52      1.96 o
   7   0  10        7.25       11.55      3.88 o
   8   0  10      304.51      341.47      4.07 o
   9   0  10       36.01       34.41      5.28 o
  10   0  10     1714.48     1662.72     24.03 o
  11   0  10      485.44      464.11      6.22 o
  12   0  10       25.51       69.00      7.49 o
  13   0  10       42.46       39.48      2.90 o
  14   0  10       10.71       14.65      2.96 o
  15   0  10       58.25       64.84      2.83 o
  16   0  10       78.88       83.07      3.02 o
  17   0  10       88.00       88.25      2.72 o
  18   0  10        3.85        2.81      2.41 o
   1   1  10      177.56      179.90      2.38 o
   2   1  10      252.89      291.02      2.83 o
   3   1  10      940.20      966.52     10.48 o
   4   1  10       14.64       23.29      9.64 o
   5   1  10      115.87      115.35      3.35 o
   6   1  10        7.69       11.04      2.78 o
   7   1  10        1.97        0.08      3.98 o
   8   1  10       59.74       71.58      3.20 o
   9   1  10        5.35        5.48      3.36 o
  10   1  10      138.59      131.64      3.89 o
  11   1  10        3.73        0.42      4.97 o
  12   1  10      200.74      201.48      3.81 o
  13   1  10       60.38       50.64      3.00 o
  14   1  10       80.00       75.34      3.05 o
  15   1  10       52.47       53.78      2.65 o
  16   1  10       25.90       31.67      2.38 o
  17   1  10        2.15        6.28      3.58 o
   0   2  10       40.98       39.88      3.12 o
   1   2  10      176.45      172.83      3.59 o
   2   2  10      298.94      307.90      4.88 o
   3   2  10      115.32      111.19      2.71 o
   4   2  10      777.03      793.47      6.16 o
   5   2  10       94.39      102.72      2.44 o
   6   2  10       22.91       24.20      5.31 o
   7   2  10       90.17       85.08      2.44 o
   8   2  10       23.45       30.85      3.68 o
   9   2  10       45.42       45.33      2.63 o
  10   2  10        0.29        0.61      4.73 o
  11   2  10      188.30      192.63      3.35 o
  12   2  10       75.25       71.96      3.19 o
  13   2  10        0.12       -1.89      5.24 o
  14   2  10       18.39       12.04      3.82 o
  15   2  10        1.33        3.37      4.44 o
  16   2  10        0.17        1.25      4.19 o
  17   2  10       52.85       55.31      2.90 o
   1   3  10      696.70      697.10     12.03 o
   2   3  10        2.84        5.55      2.88 o
   3   3  10        2.97       29.90      9.98 o
   4   3  10      152.55      167.30      4.24 o
   5   3  10      108.13      118.27      2.76 o
   6   3  10     1102.34     1113.64      9.29 o
   7   3  10      595.73      587.13      7.20 o
   8   3  10       91.89       87.70      2.87 o
   9   3  10     1236.17     1237.61     10.96 o
  10   3  10     1818.88     1764.82     13.04 o
  11   3  10        0.13        7.01      6.02 o
  12   3  10      354.69      355.22      5.02 o
  13   3  10       50.94       54.42      7.57 o
  14   3  10        2.58        1.92      6.80 o
  15   3  10       23.75       13.59      3.17 o
  16   3  10        0.02       -0.92      3.63 o
   0   4  10     4066.96     4007.03     45.24 o
   1   4  10       46.69       40.92      2.62 o
   2   4  10      289.52      294.09      4.11 o
   3   4  10      125.33      131.08      3.34 o
   4   4  10      113.67      107.11      2.93 o
   5   4  10       49.58       65.27      8.23 o
   6   4  10       68.22       71.18      2.83 o
   7   4  10       87.00       93.91      2.96 o
   8   4  10      171.22      175.82      3.88 o
   9   4  10        0.19       -2.08      6.35 o
  10   4  10      484.74      469.72      6.01 o
  11   4  10       83.87       73.96      3.28 o
  12   4  10        0.00       -1.93      7.07 o
  13   4  10       33.82       33.23      3.86 o
  14   4  10       31.61       31.45      2.89 o
  15   4  10        2.18       -3.97      3.97 o
   1   5  10      115.40      104.31      3.18 o
   2   5  10      165.93      152.90      3.44 o
   3   5  10       31.75       36.56      2.71 o
   4   5  10      181.46      183.07      3.56 o
   5   5  10       33.32       31.04      2.67 o
   6   5  10       84.99       74.30      4.22 o
   7   5  10       92.79       93.63      3.57 o
   8   5  10        0.34       -5.82      8.93 o
   9   5  10        9.23        9.86      6.11 o
  10   5  10        8.17        9.32      8.23 o
  11   5  10      133.01      126.26      3.27 o
  12   5  10        0.34       -1.68      5.48 o
  13   5  10        4.71        3.50      4.45 o
  14   5  10        8.00        2.62      3.62 o
   0   6  10        0.36       -9.88      9.88 o
   1   6  10        1.63       -3.84      6.82 o
   2   6  10       13.43       21.22      4.92 o
   3   6  10        5.23       -0.94      6.80 o
   4   6  10       49.07       52.61      3.35 o
   5   6  10       31.78       26.76      4.87 o
   6   6  10        1.21        2.85      6.09 o
   7   6  10        9.99        3.67      5.04 o
   8   6  10       14.09       11.27      5.50 o
   9   6  10        7.19        6.20      5.28 o
  10   6  10        3.91        1.96      3.56 o
  11   6  10        2.17       -4.38      4.38 o
  12   6  10        6.24        2.62      3.65 o
   1   7  10       59.48       62.75      4.52 o
   2   7  10        0.19       -2.35      5.05 o
   3   7  10        5.72        7.92      5.27 o
   4   7  10        1.57       -5.82      5.82 o
   5   7  10        0.21       -0.74      5.63 o
   6   7  10        6.84        7.88      3.88 o
   7   7  10       41.48       40.52      3.25 o
   8   7  10        0.19        3.34      4.69 o
   9   7  10        2.45       -3.48      4.08 o
   0   8  10      446.41      459.51     13.63 o
   1   8  10        3.21        1.31      2.90 o
   2   8  10       69.70       72.21      2.61 o
   3   8  10        1.47        4.08      2.57 o
   1   1  11     1256.77     1285.06      8.84 o
   2   1  11       37.91       41.73      2.09 o
   3   1  11      234.74      229.59      2.87 o
   4   1  11       18.42       17.29      4.43 o
   5   1  11      278.64      313.84      3.52 o
   6   1  11       89.41       86.77      3.45 o
   7   1  11      392.52      425.27      4.37 o
   8   1  11      160.91      147.15      2.89 o
   9   1  11      668.29      653.79      7.41 o
  10   1  11      872.81      874.45     10.33 o
  11   1  11      183.67      173.41      3.23 o
  12   1  11       69.90       65.57      3.62 o
  13   1  11       51.34       55.04      2.89 o
  14   1  11        4.09       -1.42      5.24 o
  15   1  11        1.89        2.58      3.32 o
  16   1  11       12.87       15.30      2.45 o
  17   1  11        0.58       -0.99      3.42 o
   0   2  11      189.66      215.31      3.53 o
   1   2  11        0.10        4.41      2.98 o
   2   2  11        0.35       -2.47      3.08 o
   3   2  11      237.74      244.24      3.10 o
   4   2  11      117.85      115.47      2.51 o
   5   2  11        7.73        9.44      2.71 o
   6   2  11       88.05       88.36      2.51 o
   7   2  11      665.68      672.02      5.61 o
   8   2  11       46.72       50.85      2.55 o
   9   2  11        4.75        2.99      3.84 o
  10   2  11        2.68        3.27      4.82 o
  11   2  11       26.39       26.10      3.98 o
  12   2  11      107.13       97.43      3.31 o
  13   2  11       71.38       72.17      2.96 o
  14   2  11       13.34       11.22      3.58 o
  15   2  11       17.23       12.14      3.07 o
  16   2  11        6.34       12.21      3.94 o
   1   3  11        2.26        1.48      4.26 o
   2   3  11       14.97       10.69      3.15 o
   3   3  11       81.40       72.06      2.53 o
   4   3  11        3.50       -0.21      4.75 o
   5   3  11      190.55      188.70      3.22 o
   6   3  11       21.73       25.83      2.77 o
   7   3  11        2.12        2.19      3.31 o
   8   3  11      172.12      184.39      3.44 o
   9   3  11      901.80      853.91     10.19 o
  10   3  11        5.68       10.93      5.70 o
  11   3  11       98.50       84.87      3.30 o
  12   3  11       86.62       79.32      3.19 o
  13   3  11       95.50       93.48      3.51 o
  14   3  11        0.56        0.77      4.62 o
  15   3  11        2.20        7.47      2.97 o
  16   3  11        2.58        4.54      3.35 o
   0   4  11     1500.01     1476.41     14.14 o
   1   4  11       61.04       66.82      2.80 o
   2   4  11      542.33      557.81      6.87 o
   3   4  11        3.30        4.78      5.05 o
   4   4  11       64.92       65.34      2.76 o
   5   4  11        2.04        9.29      5.27 o
   6   4  11       17.38       13.71      3.69 o
   7   4  11      226.79      245.92      3.69 o
   8   4  11       91.07       85.46      3.45 o
   9   4  11        3.45        3.26      4.32 o
  10   4  11       60.60       50.95      3.15 o
  11   4  11       72.22       75.20      4.23 o
  12   4  11       37.48       36.12      3.69 o
  13   4  11        6.48        0.69      5.47 o
  14   4  11        0.01       -4.09      4.09 o
  15   4  11        0.83       -0.47      3.30 o
   1   5  11      688.32      686.53      6.95 o
   2   5  11      267.65      266.63      3.92 o
   3   5  11       11.42        9.62      4.48 o
   4   5  11        0.06       -2.30      6.61 o
   5   5  11       29.37       29.31      3.51 o
   6   5  11       70.93       67.87      3.43 o
   7   5  11        1.21        6.99      4.13 o
   8   5  11        0.41       -6.11      6.11 o
   9   5  11        1.78       -6.02      6.02 o
  10   5  11       27.98       25.03      3.57 o
  11   5  11       11.02        8.92      4.96 o
  12   5  11       29.61       25.51      3.80 o
  13   5  11        0.07       -1.39      3.72 o
   0   6  11        6.89       14.84      9.47 o
   1   6  11       48.46       39.02      3.28 o
   2   6  11       27.55       23.13      4.50 o
   3   6  11       82.10       80.06      3.42 o
   4   6  11       18.38       28.46      3.33 o
   5   6  11        0.06       -5.84      5.84 o
   6   6  11       11.71        6.68      4.11 o
   7   6  11       16.78        9.55      4.39 o
   8   6  11        0.50        2.35      5.20 o
   9   6  11       20.95       14.03      3.56 o
  10   6  11        3.92       -0.27      2.76 o
  11   6  11       17.93       20.08      2.67 o
   1   7  11       16.57       16.65      3.60 o
   2   7  11        0.23       -1.70      5.37 o
   3   7  11        8.92        4.42      4.14 o
   4   7  11        0.00       -0.30      3.78 o
   5   7  11       29.67       31.24      2.68 o
   6   7  11        0.44       -4.58      4.58 o
   7   7  11       25.67       18.83      3.45 o
   8   7  11        3.43        0.45      5.04 o
   0   0  12     2663.21     2875.68     27.60 o
   1   0  12      112.86      110.29      2.65 o
   2   0  12       35.65       28.17      3.28 o
   3   0  12       27.03       25.97      2.15 o
   4   0  12       28.12       35.26      1.98 o
   5   0  12       32.61       33.26      2.06 o
   6   0  12     1481.89     1419.20     11.63 o
   7   0  12      109.76      109.26      2.75 o
   8   0  12      114.27      128.86      2.84 o
   9   0  12        0.13        3.37      4.55 o
  10   0  12       17.78       17.42      2.48 o
  11   0  12       45.75       49.91      3.05 o
  12   0  12       84.49       87.40      3.30 o
  13   0  12       55.22       53.41      2.79 o
  14   0  12       19.20       19.37      3.71 o
  15   0  12        0.66        3.20      3.19 o
  16   0  12       31.39       26.11      2.14 o
   1   1  12      184.24      183.49      3.62 o
   2   1  12        0.78       -2.36      3.82 o
   3   1  12      129.42      129.91      3.77 o
   4   1  12        8.88       13.61      3.26 o
   5   1  12        0.03       -2.34      4.33 o
   6   1  12       79.66       78.96      2.44 o
   7   1  12       27.44       28.04      3.52 o
   8   1  12       71.52       58.90      2.52 o
   9   1  12      776.40      757.20      8.40 o
  10   1  12       90.41       87.93      3.32 o
  11   1  12      387.00      396.74      5.29 o
  12   1  12        7.10        3.76      5.51 o
  13   1  12       24.16       32.83      2.52 o
  14   1  12        5.07        2.82      2.76 o
  15   1  12        0.37        2.56      4.14 o
  16   1  12        0.01       -3.65      3.65 o
   0   2  12      204.54      213.16      3.76 o
   1   2  12       18.30       22.55      2.03 o
   2   2  12      216.99      209.00      3.10 o
   3   2  12      104.28       95.19      3.27 o
   4   2  12      221.34      219.55      3.23 o
   5   2  12      349.58      347.16      3.83 o
   6   2  12      218.74      212.46      3.31 o
   7   2  12       18.03        9.85      3.72 o
   8   2  12      372.12      365.17      5.09 o
   9   2  12      131.06      120.18      2.97 o
  10   2  12       65.74       67.23      3.12 o
  11   2  12        8.68        4.38      5.55 o
  12   2  12        5.94       11.11      3.74 o
  13   2  12        2.05        0.65      4.79 o
  14   2  12        3.02        1.64      2.88 o
  15   2  12       26.90       33.49      2.37 o
  16   2  12        3.56        7.75      2.18 o
   1   3  12      591.48      582.05      6.54 o
   2   3  12       27.71       28.54      4.34 o
   3   3  12       61.01       67.66      2.62 o
   4   3  12      144.66      156.99      4.24 o
   5   3  12      189.02      201.04      4.94 o
   6   3  12      291.12      264.03      3.77 o
   7   3  12      381.72      356.27      4.17 o
   8   3  12       17.67       18.19      3.00 o
   9   3  12        1.68        8.11      5.89 o
  10   3  12      225.14      220.71      4.28 o
  11   3  12        0.32        0.77      5.39 o
  12   3  12       74.32       80.93      2.96 o
  13   3  12       30.41       25.36      2.56 o
  14   3  12       77.35       71.04      2.77 o
  15   3  12       50.92       52.83      2.27 o
   0   4  12      135.36      162.24      4.16 o
   1   4  12      339.63      335.57      4.15 o
   2   4  12       14.76        6.31      4.52 o
   3   4  12      546.27      560.29      8.71 o
   4   4  12       26.22       27.43      2.99 o
   5   4  12        1.15       -5.50      5.50 o
   6   4  12        3.74       -5.38      6.35 o
   7   4  12        1.11        6.98      5.95 o
   8   4  12       66.29       66.21      3.30 o
   9   4  12      104.52      105.73      3.46 o
  10   4  12      216.11      207.93      4.39 o
  11   4  12        3.30        8.26      3.50 o
  12   4  12       23.27       26.67      4.60 o
  13   4  12       67.04       63.20      2.67 o
  14   4  12       79.42       68.35      4.24 o
   1   5  12       40.56       22.79      4.20 o
   2   5  12        1.90       -5.71      6.59 o
   3   5  12       61.52       73.32      3.34 o
   4   5  12       69.40       85.09      4.05 o
   5   5  12       40.32       37.25      3.06 o
   6   5  12        0.11       -6.27      6.27 o
   7   5  12        6.14        4.93      4.25 o
   8   5  12        3.20        4.32      5.36 o
   9   5  12       42.50       47.47      2.73 o
  10   5  12       20.73       19.14      3.25 o
  11   5  12        0.13       -3.93      4.53 o
  12   5  12        0.76       -3.87      3.87 o
   0   6  12       30.40       25.65      4.22 o
   1   6  12        7.64       11.47      4.42 o
   2   6  12       11.67       10.21      4.41 o
   3   6  12        3.11       -8.00      8.00 o
   4   6  12        0.88       -0.19      4.13 o
   5   6  12        2.58        2.15      5.46 o
   6   6  12        0.32       -1.67      5.39 o
   7   6  12       24.41       26.40      4.38 o
   8   6  12        1.69        3.68      2.89 o
   9   6  12        0.03       -2.81      3.23 o
  10   6  12        2.17        2.98      2.84 o
   1   7  12       20.88       20.47      2.69 o
   2   7  12        0.09       -0.69      4.59 o
   3   7  12        5.62        4.79      3.67 o
   4   7  12       40.72       48.11      2.62 o
   5   7  12        8.95       13.92      2.78 o
   6   7  12       12.99       13.85      2.68 o
   1   1  13      775.43      786.63      6.97 o
   2   1  13       49.45       56.60      2.47 o
   3   1  13        0.02       -1.94      4.37 o
   4   1  13        4.01        5.95      2.83 o
   5   1  13       58.29       55.31      2.46 o
   6   1  13      750.05      740.03      7.87 o
   7   1  13      267.23      276.07      4.44 o
   8   1  13      318.75      308.50      3.88 o
   9   1  13       23.07       21.31      2.69 o
  10   1  13      316.50      290.01      4.67 o
  11   1  13        0.12       -4.60      5.33 o
  12   1  13       35.14       35.35      2.55 o
  13   1  13      124.02      127.22      3.24 o
  14   1  13       58.33       55.09      3.40 o
  15   1  13        3.02        0.80      3.76 o
   0   2  13       85.56       72.67      2.99 o
   1   2  13       50.90       55.70      2.40 o
   2   2  13        0.38        1.83      4.48 o
   3   2  13      134.57      133.24      3.22 o
   4   2  13       14.62        8.78      4.09 o
   5   2  13       41.04       40.82      2.38 o
   6   2  13      115.67      107.27      3.07 o
   7   2  13      389.22      363.13      6.89 o
   8   2  13      187.23      181.99      3.37 o
   9   2  13        9.10       10.72      3.46 o
  10   2  13       15.99       13.10      3.35 o
  11   2  13       27.61       27.05      2.59 o
  12   2  13       15.77       14.68      2.56 o
  13   2  13      105.31      112.83      3.32 o
  14   2  13        0.02        2.13      4.06 o
  15   2  13        0.58        2.39      3.38 o
   1   3  13       91.78       93.37      2.83 o
   2   3  13      134.92      147.52      3.14 o
   3   3  13      286.35      289.18      3.88 o
   4   3  13      221.10      208.59      3.53 o
   5   3  13       68.75       65.88      2.72 o
   6   3  13       77.91       73.54      2.75 o
   7   3  13      245.99      224.56      4.40 o
   8   3  13       84.82       72.62      3.24 o
   9   3  13        0.15        1.54      5.44 o
  10   3  13        7.06        7.53      5.25 o
  11   3  13       22.02       21.63      5.41 o
  12   3  13       89.15       85.32      3.17 o
  13   3  13       53.13       55.26      4.97 o
  14   3  13       11.67        8.76      2.93 o
   0   4  13       29.47       33.86      4.51 o
   1   4  13      300.11      308.83      4.23 o
   2   4  13       10.40        5.93      5.64 o
   3   4  13       27.16       24.25      4.33 o
   4   4  13      122.09      123.67      4.77 o
   5   4  13      151.73      158.19      3.97 o
   6   4  13       60.81       58.43      3.76 o
   7   4  13        2.83        6.54      5.72 o
   8   4  13      153.04      145.48      3.69 o
   9   4  13       36.01       36.75      2.73 o
  10   4  13       11.77       13.10      3.73 o
  11   4  13      239.75      239.21      4.16 o
  12   4  13      109.14       95.57      2.93 o
  13   4  13      110.52      104.64      2.68 o
   1   5  13       56.29       68.44      3.29 o
   2   5  13       55.07       59.83      3.37 o
   3   5  13      246.88      246.64      4.45 o
   4   5  13       21.72       23.54      9.31 o
   5   5  13       34.86       30.85      3.27 o
   6   5  13        9.49        3.56      6.15 o
   7   5  13        0.59        3.28      5.21 o
   8   5  13        7.93        5.14      3.82 o
   9   5  13       18.79       14.26      4.15 o
  10   5  13        6.50        4.74      3.37 o
  11   5  13        0.14        3.21      5.00 o
   0   6  13        0.04        7.02      7.53 o
   1   6  13        3.49       -3.29      5.75 o
   2   6  13        0.00        8.88      5.34 o
   3   6  13       39.98       41.57      4.04 o
   4   6  13        3.28        8.76      3.92 o
   5   6  13        0.29        0.25      4.86 o
   6   6  13        0.72       -3.67      3.67 o
   7   6  13       55.25       58.38      3.51 o
   8   6  13       48.25       49.29      2.46 o
   9   6  13       11.41       13.19      3.80 o
   1   7  13       10.64       15.72      3.84 o
   2   7  13        0.00        5.01      4.09 o
   3   7  13      111.18      125.72      2.94 o
   4   7  13        0.74       -1.89      4.02 o
   0   0  14       59.12       59.13      2.96 o
   1   0  14       45.39       50.21      2.57 o
   2   0  14        0.16       -0.12      4.31 o
   3   0  14      330.44      323.00      3.90 o
   4   0  14       44.01       48.24      2.34 o
   5   0  14      476.13      456.62      6.21 o
   6   0  14       41.11       38.63      4.21 o
   7   0  14       40.16       46.18      2.81 o
   8   0  14      247.72      226.31      4.76 o
   9   0  14        8.42        5.64      5.91 o
  10   0  14       87.74       81.43      3.11 o
  11   0  14        0.60       -0.23      5.00 o
  12   0  14        2.94       -0.96      3.49 o
  13   0  14        4.97       14.78      2.76 o
  14   0  14        6.99        5.95      3.92 o
  15   0  14       20.55       22.97      2.99 o
   1   1  14      388.50      387.88      4.06 o
   2   1  14       68.50       68.80      2.89 o
   3   1  14       30.90       30.13      2.44 o
   4   1  14      144.41      144.76      2.98 o
   5   1  14       43.66       49.05      4.13 o
   6   1  14        0.14        1.40      4.62 o
   7   1  14      101.24      101.35      2.87 o
   8   1  14       56.56       50.93      3.07 o
   9   1  14       20.48       23.44      2.94 o
  10   1  14      139.80      139.43      3.62 o
  11   1  14        1.57        2.50      5.02 o
  12   1  14        0.04        1.81      4.64 o
  13   1  14       11.93       14.30      3.41 o
  14   1  14        0.75        4.65      3.85 o
  15   1  14        2.65        1.16      2.51 o
   0   2  14      106.12      101.60      4.15 o
   1   2  14       27.04       29.73      2.34 o
   2   2  14       27.68       26.09      4.62 o
   3   2  14      326.99      324.20      3.97 o
   4   2  14      286.51      280.50      4.17 o
   5   2  14      440.87      442.40      4.52 o
   6   2  14       36.14       49.17      2.55 o
   7   2  14        2.75        5.61      5.89 o
   8   2  14        9.15        6.84      4.11 o
   9   2  14       56.55       54.42      2.98 o
  10   2  14       28.69       20.70      9.51 o
  11   2  14        4.04        3.37      5.05 o
  12   2  14        8.64        9.88      3.64 o
  13   2  14       14.21        9.97      4.20 o
  14   2  14       11.36        9.61      3.02 o
   1   3  14      408.13      428.34      4.46 o
   2   3  14       20.75       23.67      2.45 o
   3   3  14      151.71      156.81      3.30 o
   4   3  14      490.65      508.16      4.81 o
   5   3  14       10.61        9.71      3.87 o
   6   3  14       41.50       38.14      3.00 o
   7   3  14       15.05        9.11      4.20 o
   8   3  14       15.26        7.55      4.14 o
   9   3  14        0.67        1.29      4.95 o
  10   3  14       76.32       81.99      4.46 o
  11   3  14        0.00        2.24      4.49 o
  12   3  14        4.71        6.33      3.98 o
  13   3  14        1.05        1.30      3.77 o
   0   4  14      118.56      123.96      5.46 o
   1   4  14      193.31      175.25      4.08 o
   2   4  14       50.98       48.99      3.20 o
   3   4  14      363.05      362.92      5.19 o
   4   4  14        7.80        1.66      7.59 o
   5   4  14       17.81       18.31      4.51 o
   6   4  14       32.96       29.45      4.16 o
   7   4  14        1.55       -2.42      6.75 o
   8   4  14       44.47       50.79      4.53 o
   9   4  14        5.35        6.30      3.96 o
  10   4  14       44.39       48.73      2.80 o
  11   4  14       44.64       48.50      2.47 o
  12   4  14       87.30       78.69      2.52 o
   1   5  14       39.83       39.96      2.93 o
   2   5  14       37.91       41.01      6.23 o
   3   5  14        5.68        1.81      5.66 o
   4   5  14       31.85       33.48      3.07 o
   5   5  14       28.67       30.80      2.95 o
   6   5  14        0.18       -3.92      5.16 o
   7   5  14      141.11      148.36      3.63 o
   8   5  14        5.10        3.89      3.42 o
   9   5  14       25.89       31.37      2.25 o
  10   5  14       19.12       21.52      2.49 o
   0   6  14        7.44        1.34      4.48 o
   1   6  14        5.28        0.30      5.15 o
   2   6  14        0.00        4.26      4.56 o
   3   6  14       17.42       22.52      5.33 o
   4   6  14        0.08        0.85      4.50 o
   5   6  14        0.01       -4.53      4.53 o
   6   6  14        0.05       -3.52      4.28 o
   7   6  14       16.75       17.95      3.12 o
   1   1  15       17.64       10.28      4.01 o
   2   1  15      174.57      177.43      3.25 o
   3   1  15      351.39      344.45      4.09 o
   4   1  15       25.95       24.61      2.99 o
   5   1  15       13.76       16.75      2.87 o
   6   1  15       14.15        5.70      5.96 o
   7   1  15       20.39       27.78      2.95 o
   8   1  15        1.16        4.83      4.00 o
   9   1  15       50.09       53.82      3.69 o
  10   1  15        3.97        5.71      5.26 o
  11   1  15       10.83       13.21      2.42 o
  12   1  15        0.45       -4.60      4.60 o
  13   1  15        3.74        4.09      3.69 o
  14   1  15       36.21       40.18      2.02 o
   0   2  15       68.99       63.92      3.56 o
   1   2  15        0.17       -5.98      5.98 o
   2   2  15      344.76      361.86      4.20 o
   3   2  15        0.02       -3.02      4.86 o
   4   2  15      485.46      490.86      5.17 o
   5   2  15      106.16      113.73      4.52 o
   6   2  15      455.75      466.51      5.63 o
   7   2  15      549.39      542.63      5.96 o
   8   2  15      357.05      348.26      8.41 o
   9   2  15       44.06       39.35      2.68 o
  10   2  15        2.33        4.38      4.58 o
  11   2  15       67.14       72.19      2.95 o
  12   2  15        2.46        4.43      3.01 o
  13   2  15        0.62        0.96      3.56 o
   1   3  15       21.85       25.12      4.17 o
   2   3  15      585.95      592.62      6.26 o
   3   3  15       78.84       69.37      4.46 o
   4   3  15        5.27        1.14      6.38 o
   5   3  15      137.90      131.57      3.67 o
   6   3  15      189.74      184.46      6.90 o
   7   3  15       14.99       16.62      7.26 o
   8   3  15       30.93       25.81      3.15 o
   9   3  15        4.66        2.58      5.15 o
  10   3  15        0.08       -0.08      3.59 o
  11   3  15       10.69        1.79      4.62 o
  12   3  15       37.08       37.44      2.21 o
   0   4  15       42.41       55.37      4.30 o
   1   4  15       11.71       14.93      3.43 o
   2   4  15       59.13       58.81      3.10 o
   3   4  15       31.13       36.23      2.81 o
   4   4  15       67.06       62.29      3.31 o
   5   4  15        2.61        5.13      3.97 o
   6   4  15        0.96        2.82      5.11 o
   7   4  15        0.61        6.12      2.76 o
   8   4  15        4.71        2.27      3.68 o
   9   4  15        0.09        6.95      4.23 o
  10   4  15        3.56       -0.59      3.79 o
  11   4  15        4.74       -1.97      3.74 o
   1   5  15       21.69       23.29      2.80 o
   2   5  15       16.31       13.27      3.94 o
   3   5  15        1.81        3.07      5.38 o
   4   5  15       10.65        5.25      3.85 o
   5   5  15       33.59       33.55      3.36 o
   6   5  15        0.00       -2.92      4.58 o
   7   5  15       21.19       16.24      2.63 o
   8   5  15        0.02       -0.31      3.87 o
   9   5  15        0.00       -0.01      3.41 o
   0   6  15       44.52       50.45      3.68 o
   1   6  15       14.88       15.75      4.98 o
   2   6  15        2.97        2.82      3.23 o
   3   6  15       13.68       14.77      2.21 o
   4   6  15        0.18        2.86      4.18 o
   5   6  15        0.05        1.86      2.80 o
   0   0  16       19.17       30.71      4.85 o
   1   0  16       20.01       23.32      3.52 o
   2   0  16       31.11       28.25      4.19 o
   3   0  16       97.18       94.40      5.15 o
   4   0  16      583.42      589.41     10.91 o
   5   0  16       80.10       72.78      3.15 o
   6   0  16       74.45       75.96      3.14 o
   7   0  16       10.24        9.26      5.92 o
   8   0  16       88.55       86.53      3.82 o
   9   0  16      233.68      251.07      4.18 o
  10   0  16        9.30       18.59      3.05 o
  11   0  16       35.71       33.00      2.47 o
  12   0  16       19.47       13.80      4.14 o
  13   0  16      218.82      220.15      4.60 o
   1   1  16       26.46       32.23      3.95 o
   2   1  16       67.13       69.04      4.35 o
   3   1  16      199.82      193.55      4.14 o
   4   1  16       56.70       56.35      3.08 o
   5   1  16      227.65      222.03      4.27 o
   6   1  16       47.37       43.61      2.82 o
   7   1  16        8.47        9.29      3.17 o
   8   1  16        0.74        0.13      4.86 o
   9   1  16       15.16       13.97      3.78 o
  10   1  16        0.00        5.77      3.47 o
  11   1  16       20.94       20.33      4.95 o
  12   1  16       12.00       18.34      4.49 o
  13   1  16        0.06        2.06      3.08 o
   0   2  16        0.72        2.12      7.48 o
   1   2  16       95.10       97.15      3.46 o
   2   2  16       35.24       39.77      3.75 o
   3   2  16       66.98       58.47      3.16 o
   4   2  16        0.01       -0.88      3.98 o
   5   2  16       78.07       79.69      5.85 o
   6   2  16        3.85        1.61      5.88 o
   7   2  16      178.85      185.08      3.92 o
   8   2  16       26.18       34.97      2.52 o
   9   2  16       10.25        0.37      5.06 o
  10   2  16        0.46        1.06      4.34 o
  11   2  16        1.56        2.92      3.06 o
  12   2  16        1.81       -3.75      3.75 o
   1   3  16      183.81      179.43      4.00 o
   2   3  16       43.39       44.56      4.41 o
   3   3  16       12.45       10.93      4.20 o
   4   3  16      106.50      107.95      3.50 o
   5   3  16       48.79       55.38      2.97 o
   6   3  16       23.29       22.95      3.37 o
   7   3  16       28.90       26.53      3.82 o
   8   3  16        2.05       -1.69      4.87 o
   9   3  16        3.94        5.13      3.56 o
  10   3  16        0.15        3.14      3.78 o
  11   3  16        3.35        6.93      2.32 o
   0   4  16        1.56        0.45      7.93 o
   1   4  16        2.90       -1.17      5.55 o
   2   4  16        9.20        4.33      3.75 o
   3   4  16        5.08       -1.10      3.85 o
   4   4  16        2.55        1.59      5.03 o
   5   4  16        8.78       14.64      5.95 o
   6   4  16       53.35       57.09      2.83 o
   7   4  16       22.34       22.21      6.28 o
   8   4  16        1.92        2.79      2.98 o
   9   4  16        2.41        1.90      3.83 o
  10   4  16        0.01       -1.42      2.51 o
   1   5  16       51.64       52.48      2.85 o
   2   5  16        7.03        9.92      2.64 o
   3   5  16        0.02        2.06      3.32 o
   4   5  16        1.55        3.61      4.23 o
   5   5  16       77.11       73.96      2.74 o
   6   5  16       18.39       29.84      3.15 o
   7   5  16       71.54       73.38      2.46 o
   0   6  16        2.14        1.41      4.94 o
   1   6  16        5.53        5.31      2.89 o
   1   1  17      304.37      310.41      4.79 o
   2   1  17       31.40       32.41      4.92 o
   3   1  17        0.01        0.94      5.41 o
   4   1  17       62.62       62.60      2.95 o
   5   1  17       51.50       52.05      2.87 o
   6   1  17        0.05        1.68      3.82 o
   7   1  17        5.83        9.19      3.41 o
   8   1  17       27.38       25.04      2.65 o
   9   1  17       10.91        9.35      2.56 o
  10   1  17       21.56       19.76      3.21 o
  11   1  17        0.15        0.63      3.01 o
   0   2  17       17.47       18.19      4.88 o
   1   2  17       23.68       17.94      5.74 o
   2   2  17      220.68      221.24      4.17 o
   3   2  17       55.71       60.64      2.86 o
   4   2  17      211.69      200.51      3.95 o
   5   2  17      195.25      193.47      4.80 o
   6   2  17       26.99       35.07      4.26 o
   7   2  17      129.99      135.40      3.66 o
   8   2  17       39.10       35.78      2.57 o
   9   2  17        1.18        5.14      3.11 o
  10   2  17        3.81        5.21      2.46 o
  11   2  17        5.60       -3.62      3.62 o
   1   3  17        2.08        4.37      3.58 o
   2   3  17      184.47      185.27      3.92 o
   3   3  17       98.53      115.88      3.28 o
   4   3  17        3.87        3.53      4.84 o
   5   3  17       68.53       70.79      3.19 o
   6   3  17       76.85       74.33      3.10 o
   7   3  17        0.00       -0.28      4.52 o
   8   3  17       18.41       13.80      2.25 o
   9   3  17        2.56       -0.69      3.80 o
  10   3  17        3.61        4.69      2.55 o
   0   4  17        0.06        7.29      7.20 o
   1   4  17       56.26       56.64      2.97 o
   2   4  17        0.40        2.22      4.73 o
   3   4  17       13.94       16.42      2.65 o
   4   4  17        3.26        5.04      4.60 o
   5   4  17       10.52        4.89      3.46 o
   6   4  17        5.71        0.71      4.25 o
   7   4  17        3.11        5.26      2.90 o
   8   4  17        9.07        7.95      2.25 o
   1   5  17       25.16       31.66      2.25 o
   2   5  17       21.80       24.40      2.44 o
   3   5  17        0.11        3.23      2.97 o
   4   5  17        6.95        2.06      2.90 o
   5   5  17        0.01       -0.21      3.46 o
   0   0  18      270.40      252.44      6.10 o
   1   0  18      121.06      137.07      3.50 o
   2   0  18        7.77       11.74      3.04 o
   3   0  18       43.17       37.63      2.68 o
   4   0  18        6.61        7.85      4.84 o
   5   0  18       71.31       63.85      2.77 o
   6   0  18       42.57       38.57      4.22 o
   7   0  18       11.81       10.11      4.55 o
   8   0  18        8.94        8.58      3.96 o
   9   0  18        2.02       -0.91      3.65 o
  10   0  18        0.02        0.34      2.71 o
   1   1  18      234.46      245.62      4.45 o
   2   1  18        3.68        5.09      2.99 o
   3   1  18      106.37      108.94      3.28 o
   4   1  18       99.98      100.11      3.11 o
   5   1  18       33.78       30.96      2.76 o
   6   1  18      102.63       96.22      3.93 o
   7   1  18       62.93       65.86      2.88 o
   8   1  18        5.28        2.39      4.08 o
   9   1  18        0.32        4.67      2.72 o
  10   1  18        0.01       -3.40      3.40 o
   0   2  18       41.57       43.06      3.63 o
   1   2  18        7.69        7.78      3.66 o
   2   2  18       39.60       42.83      2.58 o
   3   2  18        3.64       12.28      5.15 o
   4   2  18      243.68      244.65      3.97 o
   5   2  18       41.76       41.65      2.77 o
   6   2  18       34.70       40.77      3.01 o
   7   2  18        0.01       -4.00      4.00 o
   8   2  18        1.37        1.34      3.01 o
   9   2  18       19.83       19.31      1.89 o
   1   3  18       25.36       26.77      5.79 o
   2   3  18       23.34       31.18      2.62 o
   3   3  18       86.98       91.58      3.16 o
   4   3  18      244.43      245.64      4.14 o
   5   3  18        6.41        1.77      3.24 o
   6   3  18       71.10       63.20      2.69 o
   7   3  18      116.97      118.00      2.90 o
   8   3  18        0.03       -3.21      3.21 o
   0   4  18        1.79       -0.86      6.08 o
   1   4  18       37.25       39.49      2.45 o
   2   4  18        0.22       -3.21      4.25 o
   3   4  18      113.78      127.02      4.21 o
   4   4  18        3.18        3.81      3.19 o
   5   4  18       26.17       26.30      2.18 o
   6   4  18        7.00        1.99      3.08 o
   1   1  19       31.91       34.41      2.73 o
   2   1  19       44.61       51.00      2.86 o
   3   1  19        1.38       -0.54      4.67 o
   4   1  19        0.03       -4.84      4.84 o
   5   1  19        1.60       -0.96      3.17 o
   6   1  19       24.66       32.44      3.91 o
   7   1  19        7.03        5.93      2.91 o
   8   1  19        5.34        1.57      3.48 o
   0   2  19       35.82       28.88      3.80 o
   1   2  19       17.06       17.16      2.30 o
   2   2  19       19.96       12.10      3.81 o
   3   2  19        0.68        3.59      3.19 o
   4   2  19       71.43       74.26      3.02 o
   5   2  19       50.10       44.50      2.46 o
   6   2  19       82.31       84.29      2.65 o
   7   2  19       10.02        1.82      3.74 o
   1   3  19        8.19        3.44      4.04 o
   2   3  19        0.01       -0.62      3.96 o
   3   3  19       43.18       34.59      2.41 o
   4   3  19       43.82       47.79      2.30 o
   5   3  19       26.98       28.27      2.57 o
   6   3  19        7.17        6.89      2.14 o
   0   4  19       31.03       29.74      2.86 o
   1   4  19        5.83        5.74      3.46 o
   0   0  20      223.42      257.35     10.11 o
   1   0  20      338.83      334.18      7.18 o
   2   0  20       11.82        3.05      3.68 o
   3   0  20      262.63      254.87      5.68 o
   4   0  20       13.91       11.88      2.60 o
   5   0  20        4.72        4.18      2.24 o
   6   0  20       37.96       39.70      2.03 o
   1   1  20      217.18      203.32      3.70 o
   2   1  20        2.07        4.77      2.94 o
   3   1  20        2.38        5.58      2.90 o
   4   1  20        0.02        0.43      3.55 o
   5   1  20        0.59        3.67      3.33 o
   6   1  20        0.72        1.09      2.31 o
   0   2  20       51.74       49.50      3.33 o
   1   2  20        6.37        3.90      3.85 o
   2   2  20        6.51        1.73      2.93 o
   3   2  20        2.69        1.68      2.29 o
   4   2  20        7.86        5.97      2.72 o
   5   2  20        4.65        7.74      1.65 o
   1   3  20       54.24       47.94      2.08 o
   1   1  21        0.02       -2.46      3.71 o
 
